# Supplementary material for: Integrated analysis of tumor and adjacent non-tumor proteomic data reveals SERPINH1 as a recurrence biomarker and drug target in hepatocellular carcinoma
Source: Int J Biol Sci. 2024 Sep 23;20(13):5191–207. doi: 10.7150/ijbs.99734 (PMC11489177; doi:10.7150/ijbs.99734)
Supplement: Supplementary file 2 — Supplementary tables. [file ijbsv20p5191s2.xlsx]

## Sheet: Description
Table S1. Data source
Table S2. The baseline characteristics of the three HCC proteomic cohorts and the validation cohort
Table S3. Functional enrichment analysis for unfavorable proteins of tumors and NATs in LIHC and PDAC
Table S4. Multivariate Cox proportional hazard regression analysis of patients in LIHC cohort respectively
Table S5. Tumor and NAT recurrence subgroups and enrichment scores of representative pathways in 3 HCC cohorts
Table S6. Pathways that are significantly enriched in the SERPINH1 high-expression group compared with the low-expression group
Table S7. Clinical information and staining scores of immunohistochemistry cohort 1
Table S8. Clinical information and staining scores of immunohistochemistry cohort 2
Table S9. The experiment records of Col003 intervention on liver tumor burden
Table S10. The proteomic data of 14 liver tissues from the Col003-treated group and the control group
Table S11. Differentially expressed genes between the Col003-treated group and the control group
Table S12. Functional enrichment analysis of differentially expressed genes between the Col003-treated group and the control group
Table S13. Expression of platelet, neutrophils, and epithelial-mesenchymal transformation pathways in different SERPINH1 expression samples

## Sheet: Table S1
Table S1. Data source
Data ID	Tumor type	Overall design	Experiment type	Number of protein identifications	Citation
IPX0005108000	Hepatocellular carcinoma (LIHC)	152 paired samples	LC-MS/MS (Data-independent acquisition)	6495	Xing X, Hu E, Ouyang J, et al. Integrated omics landscape of hepatocellular carcinoma suggests proteomic subtypes for precision therapy. Cell Rep Med. 2023;4(12):101315. doi:10.1016/j.xcrm.2023.101315
OEP000321	Hepatocellular carcinoma (LIHC)	159 paired samples	Isobaric tandem mass tags (TMT)-based global proteomics	6478	Gao Q, Zhu H, Dong L, et al. Integrated Proteogenomic Characterization of HBV-Related Hepatocellular Carcinoma. Cell. 2019;179(2):561-577.e22. doi:10.1016/j.cell.2019.08.052
IPX0000937000	Hepatocellular carcinoma (LIHC)	101 tumour and 98 non-tumour samples	The liquid chromatography tandem mass spectrometry (LC-MS/MS)	9153	Jiang Y, Sun A, Zhao Y, et al. Proteomics identifies new therapeutic targets of early-stage hepatocellular carcinoma. Nature. 2019;567(7747):257-261. doi:10.1038/s41586-019-0987-8
IPX0002796002	Pancreatic ductal adenocarcinoma (PDAC)	217 PDAC tumors with paired non-tumor adjacent tissues	Q Exactive HFX LC-MS/MS	7055	Tong Y, Sun M, Chen L, et al. Proteogenomic insights into the biology and treatment of pancreatic ductal adenocarcinoma. J Hematol Oncol. 2022;15(1):168. Published 2022 Nov 25. doi:10.1186/s13045-022-01384-3
IPX0004428000	Diffuse-type gastric cancer (DGC)	83 paired samples	LC-MS/MS	9003	Shi W, Wang Y, Xu C, et al. Multilevel proteomic analyses reveal molecular diversity between diffuse-type and intestinal-type gastric cancer. Nat Commun. 2023;14(1):835. doi:10.1038/s41467-023-35797-6
IPX0001804000	lung adenocarcinoma (LUAD)	103 LUAD tumors and their paired non-cancerous adjacent tissues	LC-MS/MS	11056	Xu JY, Zhang C, Wang X, et al. Integrative Proteomic Characterization of Human Lung Adenocarcinoma. Cell. 2020;182(1):245-261.e17. doi:10.1016/j.cell.2020.05.043
IPX0001962000	Clear cell renal cell carcinoma (ccRCC)	232 tumor and adjacent non_tumor tissue pairs	LC-MS/MS	12621	Qu Y, Feng J, Wu X, et al. A proteogenomic analysis of clear cell renal cell carcinoma in a Chinese population. Nat Commun. 2022;13(1):2052. doi:10.1038/s41467-022-29577-x

## Sheet: Table S2
Table S2. The baseline characteristics of the three HCC proteomic cohorts and the validation cohort
Xing's cohort (LIHC)
Characteristic	Number of patients	Percent (%)
Age
< 40	36	23
≥ 60	50	31
40~60	74	46
Gender
Male	120	75
Female	40	25
Tumor number
Solitary	133	83.13
Multiple	27	16.87
Tumor size (cm)
< 5	50	31.3
5-10	67	41.88
≥ 10	43	26.82
Tumor capsule
Absent	59	36.88
Incomplete	85	53.12
Complete	16	10
AFP concentration (ng/mL)
< 20	55	34.38
≥ 20	105	65.62
HBV-DNA (copies/mL)
< 1000	75	46.88
≥ 1000	85	53.12
PVTT
Absent	145	90.63
Present	45	9.37
MVI
Absent	50	31.25
Present	110	68.75
BCLC stage
0	7	4.38
A	60	37.5
B	36	22.5
C	57	35.62
TNM stage
Ⅰ-Ⅱ	85	53.13
Ⅲ-Ⅳ	75	46.87
Cirrhosis
High	7	4.38
Low	96	60
Medium	40	25
Absent	17	10.62
Differentiation
Low	105	65.63
Medium	48	30
High	4	2.5
No	3	1.87
Gao's cohort (LIHC)
Characteristic	Number of patients	Percent (%)
Age, years
≤54	84	52.8302
> 54	75	47.1698
Gender
male	31	19.4969
female	128	80.5031
Preoperative AFP (ng/mL)
≤200	87	54.717
>200	72	45.283
TB, Total bilirubin (µmol/L)
≤20	152	95.5975
>20	7	4.40252
ALT, aminoleucine transferase (U/L)
≤50	112	70.4403
>50	47	29.5597
γ-GT, γ-glutamyltransferase (U/L)
≤60	83	52.2013
>60	76	47.7987
Tumor size (cm)
≤5	76	47.7987
>5	83	52.2013
Tumor number
single	117	73.5849
multiple	42	26.4151
Tumor thrombus
no	122	76.7296
yes	37	23.2704
Tumor encapsulation
no	48	30.1887
yes	111	69.8113
BCLC stage
A	68	42.7673
B+C	91	57.2327
TNM stage
I+II	105	66.0377
III+IV	54	33.9623
Jiang's cohort (LIHC)
Characteristic	Number of patients	Percent (%)
Gender
Male	94	85.4545
Female	16	14.5455
Age (year)
≤40	6	5.45455
40~60	62	56.3636
>60	42	38.1818
Aetiology
HBV(+)	108	98.1818
HCV(+)	0	0
Cirrhosis
Yes	90	81.8182
No	20	18.1818
BCLC stage
0	1	0.909091
A	109	99.0909
Number of tumor
1	103	93.6364
2	7	6.36364
Diameter of tumor (cm)
≤5	63	57.2727
>5	5	4.54545
Microvascular invasion
Yes	25	22.7273
No	85	77.2727
AFP(ng/ml)
≤20	53	48.1818
20~200	21	19.0909
200~400	8	7.27273
>400	28	25.4545
Cancer recurrence
Yes	40	36.3636
No	70	63.6364
Died of recurrence
Yes	16	14.5455
No	94	85.4545
Validation cohort 1 (LIHC)
Characteristic	Number of patients	Percent (%)
Gender
Male	71	89.8734
Female	8	10.1266
Age (year)
≤ 60	60	75.9494
> 60	19	24.0506
Number of tumor
1	71	89.8734
2	8	10.1266
Diameter of tumor (cm)
≤ 5	53	67.0886
>5	26	32.9114
AFP(ng/ml)
≤ 400	51	64.557
>400	28	35.443
Cancer recurrence
Yes	47	59.4937
No	32	40.5063
Died of recurrence
Yes	41	51.8987
No	30	37.9747
NA	8	10.1266
Validation cohort 2 (LIHC)
Characteristic	Number of patients	Percent (%)
Gender
Male	85	89.4737
Female	10	10.5263
Age (year)
≤ 60	47	49.4737
> 60	48	50.5263
Number of tumor
1	95	100
2	0	0
Diameter of tumor (cm)
≤ 5	95	100
>5	0	0
Microvascular invasion
Yes	0	0
No	95	100
AFP(ng/ml)
≤ 400	76	80
> 400	19	20
Cancer recurrence
Yes	36	37.8947
No	59	62.1053
Died of recurrence
Yes	18	18.9474
No	77	81.0526

## Sheet: Table S3
Table S3. Functional enrichment analysis for unfavorable proteins of tumors and NATs in LIHC and PDAC
Tumor type	ID	Description	T.GeneRatio	T.BgRatio	T.pvalue	T.p.adjust	T.qvalue	T.geneID	NAT.GeneRatio	NAT.BgRatio	NAT.pvalue	NAT.p.adjust	NAT.qvalue	NAT.geneID
LIHC	R-HSA-168256	Immune System	417/1588	1995/10760	9.41808e-17	1.96001e-14	1.48817e-14	A1BG/AAAS/ABI1/ACAA1/ACLY/ACTR1A/ACTR2/ACTR3/ADAR/ADGRE5/AGA/AKT1/ALDOA/ALDOC/ALOX5/AMPD3/ANO6/ANXA1/ANXA2/AP1B1/AP1M1/AP2A2/AP2B1/AP2M1/AP2S1/ARG1/ARIH1/ARL8A/ARSA/ATG5/ATG7/ATOX1/ATP6V0A1/ATP6V0D1/ATP6V1B2/ATP6V1C1/ATP6V1D/ATP6V1F/ATP6V1G1/ATP6V1H/AZU1/B4GALT1/BAIAP2/BCL2L1/BLMH/BOLA2/BPI/BRK1/BST1/BTN3A3/C1R/C1S/C2/C3/C4A/C4BPA/C4BPB/C5/C6/C7/C8B/C9/CAB39/CAMK2G/CAMP/CAND1/CANX/CAP1/CAPZB/CASP…	401/1592	1995/10760	5.16427e-13	2.00284e-11	1.57882e-11	AAMP/ABCE1/ACLY/ACTR1A/ACTR1B/ACTR2/ACTR3/ADAR/ADGRE5/AGA/AHSG/AIP/ALDOA/ALDOC/AMPD3/ANPEP/ANXA1/ANXA2/AP2A1/AP2S1/APP/ARIH1/ARIH2/ARL8A/ARMC8/ARPC1B/ARPC2/ARPC3/ARSA/ATG7/ATP6AP2/ATP6V0A1/ATP6V1A/ATP6V1B2/ATP6V1C1/ATP6V1D/ATP6V1E1/ATP6V1F/ATP6V1H/AZU1/B2M/BAIAP2/BCL2L1/BLMH/BOLA2/BPI/BRK1/BST1/C1QA/C1QB/C1R/C4A/C5/C7/C8A/C8G/C9/CAB39/CAMP/CAND1/CANT1/CANX/CAPZB/CASP8/CBL/CCT2/CCT8/CD44/CD47/CD59…
	R-HSA-166658	Complement cascade	27/1588	57/10760	4.61752e-09	2.10942e-07	1.60161e-07	C1R/C1S/C2/C3/C4A/C4BPA/C4BPB/C5/C6/C7/C8B/C9/CD59/CD81/CFB/CFD/CFH/CFHR2/CFHR3/CFHR5/CFI/CFP/COLEC11/CRP/ELANE/FCN1/PROS1	22/1592	57/10760	8.97464e-06	0.000129119	0.000101784	C1QA/C1QB/C1R/C4A/C5/C7/C8A/C8G/C9/CD59/CFB/CFD/CFH/CFI/CFP/CLU/COLEC11/ELANE/FCN1/FCN3/MASP1/PROS1
	GO:0050900	leukocyte migration	74/2068	369/18723	2.38665e-07	1.01179e-05	8.10176e-06	AIF1/AIMP1/AKT1/ALOX5/ANO6/ANXA1/APOD/AZU1/B4GALT1/BST1/C5/CD74/CD81/CD9/CORO1A/DNM1L/ECM1/ELANE/EMILIN1/EPS8/F7/FCER1G/GBA/GBF1/GOLPH3/GPSM3/HCK/HMGB1/HMOX1/ICAM1/IL16/ITGAL/ITGB2/JAGN1/LBP/LGALS3/LGALS9/LGMN/LRCH1/MAPK1/MAPK3/MCU/MIA3/MIF/MMP9/MOSPD2/MSN/MYH9/NUP85/P2RX4/PECAM1/PIK3CD/PPBP/PPIA/PPIB/PREX1/PRTN3/PTK2/PYCARD/S100A12/S100A8/S100A9/SAA1/SIRPA/SLC12A2/SRC/SRP54/STK10/SWAP70/SYK/THY1…	66/2064	369/18723	4.90282e-05	0.000969392	0.00078041	ADA/AIF1/ANXA1/APP/AZU1/BSG/BST1/C1QBP/C5/CD47/CD74/CD9/CRKL/CYP7B1/DOCK8/ECM1/ELANE/EMILIN1/EPS8/EPX/FCER1G/GBA/GOLPH3/GPSM3/HMOX1/ICAM1/ITGA2/ITGA2B/ITGB2/JAGN1/LBP/LGALS3/LGALS9/LRCH1/LYN/MAPK3/MMP9/MOSPD2/MSN/MYH9/NUP85/P2RX4/PECAM1/PLEC/PPBP/PPIB/PRTN3/PTK2/PYCARD/RAC1/RHOA/RHOG/S100A12/S100A8/S100A9/SLC12A2/SRC/STK39/SWAP70/SYK/THBS1/THY1/MMP14/VAV1/WASL/WDR1
	R-HSA-168249	Innate Immune System	272/1588	1050/10760	1.37706e-23	5.94937e-21	4.51715e-21	A1BG/ABI1/ACAA1/ACLY/ACTR2/ACTR3/ADGRE5/AGA/ALDOA/ALDOC/ALOX5/AMPD3/ANO6/ANXA2/AP1M1/AP2A2/ARG1/ARL8A/ARSA/ATG5/ATG7/ATOX1/ATP6V0A1/ATP6V0D1/ATP6V1B2/ATP6V1C1/ATP6V1D/ATP6V1F/ATP6V1G1/ATP6V1H/AZU1/B4GALT1/BAIAP2/BCL2L1/BPI/BRK1/BST1/C1R/C1S/C2/C3/C4A/C4BPA/C4BPB/C5/C6/C7/C8B/C9/CAB39/CAMP/CAND1/CAP1/CASP8/CD14/CD44/CD59/CD81/CD93/CDA/CEACAM1/CFB/CFD/CFH/CFHR2/CFHR3/CFHR5/CFI/CFL1/CFP/CKAP4/CNN2/C…	267/1592	1050/10760	1.06272e-21	2.36987e-19	1.86815e-19	AAMP/ACLY/ACTR1B/ACTR2/ACTR3/ADGRE5/AGA/AHSG/ALDOA/ALDOC/AMPD3/ANPEP/ANXA2/APP/ARL8A/ARMC8/ARPC1B/ARPC2/ARPC3/ARSA/ATG7/ATP6AP2/ATP6V0A1/ATP6V1A/ATP6V1B2/ATP6V1C1/ATP6V1D/ATP6V1E1/ATP6V1F/ATP6V1H/AZU1/B2M/BAIAP2/BCL2L1/BPI/BRK1/BST1/C1QA/C1QB/C1R/C4A/C5/C7/C8A/C8G/C9/CAB39/CAMP/CAND1/CANT1/CASP8/CCT2/CCT8/CD44/CD47/CD59/CD93/CDA/CEACAM1/CFB/CFD/CFH/CFI/CFP/CHUK/CLU/CNN2/CNPY3/COLEC11/COMMD3/COMMD…
	R-HSA-1280218	Adaptive Immune System	136/1588	756/10760	0.00636476	0.0378451	0.0287345	ACTR1A/AKT1/AP1B1/AP1M1/AP2A2/AP2B1/AP2M1/AP2S1/ATG7/BLMH/BTN3A3/C3/CANX/CAPZB/CD14/CD74/CD81/CDC16/CDC27/CLTC/COL1A1/COL1A2/CSK/CTSA/CTSB/CTSC/CTSL/CTSS/CUL2/DCTN4/DCTN6/DNM2/DTX3L/DYNC1H1/DYNC1I2/DYNC1LI2/ELOB/ELOC/ERAP1/ERAP2/EVL/FCGR2B/FCGR3A/FGA/FGB/FGG/HMGB1/HSPA5/HUWE1/ICAM1/IKBKG/ITGAL/ITGAV/ITGB2/ITPR1/KIF3B/KIF5B/KLC4/LGMN/LILRB5/LMO7/LNPEP/MRC1/MRC2/MTOR/NCF2/NCF4/NEDD4L/NFKBIB/NRAS/OS…	119/1592	756/10760	0.23843	0.550271	0.433776	ACTR1A/ACTR1B/AP2A1/AP2S1/ARIH2/ATG7/B2M/BLMH/CANX/CAPZB/CD74/CDC27/CHUK/CLEC4G/CLTA/CLTC/COL1A1/COL1A2/COL3A1/CSK/CTSB/CTSC/CTSL/CTSS/CUL1/CUL2/CYBA/CYBB/DCTN1/DCTN4/DCTN6/DNM2/DYNC1H1/DYNC1LI1/DYNC1LI2/ELOB/ELOC/FCGR2B/FCGR3A/FGA/FGB/FGG/HERC2/HERC4/HSPA5/ICAM1/IKBKG/ITGAV/ITGB2/ITGB5/KIF4A/KIF5B/KLC1/LMO7/LNPEP/LTN1/LYN/MRC1/NCF2/NCF4/NCK1/NEDD4/NPEPPS/PAK1/PDIA3/PIK3AP1/PIK3C3/PIK3R1/PPL/PRKA…
	R-HSA-4420097	VEGFA-VEGFR2 Pathway	25/1588	96/10760	0.00264866	0.0179744	0.0136474	ABI1/AKT1/BAIAP2/BRK1/CDH5/CTNND1/ELMO2/HSP90AA1/HSPB1/ITGAV/ITPR1/MAPK14/MAPKAPK2/MTOR/NCF2/NCF4/NCK2/NRAS/PAK1/PDPK1/PRKCA/PTK2/RICTOR/VAV1/WASF2	22/1592	96/10760	0.0219094	0.105314	0.0830182	BAIAP2/BRK1/CYBA/CYBB/HSPB1/ITGAV/MAPK14/MAPKAPK2/NCF2/NCF4/NCK1/NCK2/PAK1/PIK3R1/PRKACB/PRKCD/PTK2/RAC1/RHOA/RICTOR/THEM4/VAV1
	R-HSA-5653656	Vesicle-mediated transport	189/1588	667/10760	6.7734e-21	1.81237e-18	1.37607e-18	ACTR1A/ACTR2/ACTR3/AGFG1/AKT1/ANKRD28/AP1B1/AP1M1/AP2A2/AP2B1/AP2M1/AP2S1/AP3B1/AP3S1/AP4E1/ARCN1/ARFGAP2/ARFGAP3/ARFIP2/ARRB1/ARRB2/ASPSCR1/BLOC1S1/BLOC1S3/C2CD5/CAPZB/CBL/CD163/CD59/CHMP2B/CHMP4A/CHMP5/CLTC/COG1/COG2/COG4/COG8/COL1A1/COL1A2/COL4A1/COL4A2/COLEC11/COPA/COPB1/COPE/COPG2/COPS2/COPS7A/CPD/CTSC/CTSZ/CTTN/DAB2/DCTN4/DCTN6/DNM2/DTNBP1/DYNC1H1/DYNC1I2/DYNC1LI2/EPN1/EPS15/EPS15L1/EXOC1/E…	187/1592	667/10760	5.43717e-20	8.08325e-18	6.37198e-18	ACTR1A/ACTR2/ACTR3/ALB/AP1G2/AP2A1/AP2S1/AP3S1/APP/ARF5/ARFGAP1/ARFGAP2/ARFIP2/ARFRP1/ARPC2/ARPC3/ARRB1/ARRB2/BICD2/BLOC1S1/BLOC1S3/CAPZB/CBL/CD59/CHMP2B/CHMP4A/CHMP4B/CHMP5/CLINT1/CLTA/CLTB/CLTC/COG1/COG2/COG3/COG4/COG8/COL1A1/COL1A2/COL3A1/COL4A1/COL4A2/COLEC11/COPA/COPE/COPS2/COPS4/COPS6/COPZ1/CPD/CTSC/CTTN/DAB2/DCTN1/DCTN4/DCTN6/DNM2/DTNBP1/DVL2/DYNC1H1/DYNC1LI1/DYNC1LI2/EXOC1/EXOC4/EXOC5/EXO…
	R-HSA-446353	Cell-extracellular matrix interactions	10/1588	18/10760	6.69331e-05	0.000835771	0.000634573	ACTN1/ARHGEF6/FBLIM1/FERMT2/FLNC/ILK/LIMS1/PARVA/RSU1/VASP	9/1592	18/10760	0.00045461	0.00418053	0.00329549	ACTN1/ARHGEF6/FBLIM1/FERMT2/FLNC/LIMS1/PARVA/PARVB/VASP
	GO:0085029	extracellular matrix assembly	13/2068	45/18723	0.000851552	0.0107378	0.00859816	AGT/CLASP1/CLASP2/COL1A2/EFEMP2/EMILIN1/FKBP10/LAMB1/MYH11/PHLDB1/PXDN/QSOX1/TNXB	12/2064	45/18723	0.0027775	0.0273615	0.0220274	CLASP1/COL1A2/EFEMP2/EMILIN1/FKBP10/LAMB1/PHLDB1/PLOD3/QSOX1/SMAD3/TGFB1/TNXB
	GO:0032963	collagen metabolic process	24/2068	104/18723	0.000337773	0.00519638	0.00416093	ARG1/ARRB2/COL1A1/COL1A2/CST3/CTSB/CTSL/CTSS/CYGB/EMILIN1/FURIN/GOT1/MMP8/MMP9/MRC2/SERPINH1/P3H1/PDGFRB/PRTN3/RCN3/SERPINF2/HDAC2/TNXB/VIM	24/2064	104/18723	0.000328191	0.0046779	0.00376595	ARRB2/COL1A1/COL1A2/COL5A1/CST3/CTSB/CTSL/CTSS/CYGB/EMILIN1/ITGA2/MMP8/MMP9/SERPINH1/P3H1/PLOD3/PRTN3/RAP1A/RCN3/HDAC2/TGFB1/TNXB/MMP14/VIM
	GO:0097435	supramolecular fiber organization	172/2068	740/18723	3.62338e-22	1.88597e-19	1.51016e-19	ABI1/ACTN1/ACTR2/ACTR3/ADD1/AEBP1/AIF1/AKAP13/ALDOA/ANXA2/APC/ARAP1/ARFGEF1/ARFIP2/ARHGAP12/ARHGAP25/ARHGAP35/ARHGEF2/ARL2/ARL3/ARPC5L/ARRB1/BAIAP2/BAX/BRK1/CALD1/CAMSAP3/CAPG/CAPZB/CARMIL1/CCDC88B/CD2AP/CDC42EP4/CDH5/CFL1/CFL2/CHP1/CLASP1/CLASP2/COBL/COL12A1/COL1A1/COL1A2/CORO1A/CORO1B/CORO7/COTL1/CRTAP/CRYAB/CSRP1/CSRP2/CST3/CTTN/DBN1/DBNL/DSP/DST/DSTN/DYNC1H1/EFEMP2/ELMO2/EMILIN1/EPPK1/EPS8/ES…	172/2064	740/18723	2.93619e-22	7.71786e-20	6.21327e-20	ACTN1/ACTR2/ACTR3/ADD1/ADD3/AIF1/ALDOA/ANXA2/APC/APP/ARAP1/ARFGEF1/ARFIP1/ARFIP2/ARHGAP12/ARHGAP18/ARHGEF10L/ARHGEF2/ARL2/ARPC1B/ARPC2/ARPC3/ARPC5L/ARRB1/B2M/BAIAP2/BAX/BIN3/BRK1/CALD1/CAMSAP3/CAPG/CAPZB/CARMIL1/CCDC88B/CD2AP/CD47/CDC42EP4/CHP1/CIB1/CLASP1/CLIP1/CLU/COL12A1/COL1A1/COL1A2/COL3A1/COL5A1/COL5A2/COLGALT1/CORO1C/CRTAP/CRYAB/CST3/CTTN/DBN1/DCTN1/DES/DIAPH1/DPT/DRG1/DSP/DST/DYNC1H1/EFEM…
	R-HSA-9012999	RHO GTPase cycle	115/1588	448/10760	4.89063e-10	2.7758e-08	2.10757e-08	AAAS/ABCD3/ABI1/ACTN1/AKAP12/AKAP13/ARAP1/ARFGAP2/ARFGAP3/ARHGAP12/ARHGAP17/ARHGAP25/ARHGAP35/ARHGAP4/ARHGDIB/ARHGEF1/ARHGEF12/ARHGEF2/ARHGEF40/ARHGEF6/ARMCX3/ATP6AP1/BAIAP2/BASP1/BCR/BRK1/CAPZB/CAVIN1/CDC37/CDC42EP4/CKAP4/CKB/CLTC/COPS2/CPD/CSK/DBN1/DDRGK1/DEF6/DOCK10/DOCK7/DSG2/DSP/DST/ELMO2/EMD/ERBIN/FAF2/FARP1/FERMT2/FGD4/FLOT1/FMNL1/FNBP1L/GIT2/GMIP/GOLGA3/HGS/HMOX2/HSP90AA1/HSP90AB1/HSPE1/I…	120/1592	448/10760	1.22039e-11	4.03182e-10	3.17826e-10	ACBD5/ACTN1/ADD3/AKAP12/ARAP1/ARFGAP2/ARHGAP1/ARHGAP12/ARHGAP18/ARHGAP4/ARHGDIB/ARHGEF1/ARHGEF10L/ARHGEF11/ARHGEF12/ARHGEF2/ARHGEF6/ARMCX3/BAIAP2/BASP1/BRK1/C1QBP/CAPZB/CAVIN1/CCDC115/CCT2/CCT6A/CCT7/CDC37/CDC42EP4/CKB/CLTC/COPS2/COPS4/CPD/CSK/CYBA/CYBB/DBN1/DDRGK1/DDX39B/DEF6/DIAPH1/DOCK10/DOCK7/DOCK8/DSG2/DSP/DST/EMC3/EMD/ERBIN/FAF2/FAM169A/FAM91A1/FERMT2/FLOT1/FLOT2/FMNL2/GIT1/GIT2/GMIP/GOLGA3…
	R-HSA-72766	Translation	94/1588	291/10760	1.56989e-14	2.10028e-12	1.59467e-12	AARS2/AIMP1/DARS2/EARS2/EEF1A1/EEF1D/EEF1E1/EEF2/EIF2B2/EIF2B3/EIF2B5/EIF2S1/EIF2S2/EIF2S3/EIF3B/EIF3D/EIF3E/EIF3G/EIF3K/EIF3M/EIF4A1/EIF4G1/EIF4H/EIF5/ETF1/FARSB/GFM2/IARS2/MRPL14/MRPL17/MRPL2/MRPL23/MRPL24/MRPL27/MRPL30/MRPL37/MRPL38/MRPL50/MRPL53/MRPS15/MRPS2/MRPS23/MRPS30/MRPS31/MRPS5/MRPS6/MRPS7/MRPS9/MTFMT/MTIF2/OXA1L/PABPC1/PARS2/PPA1/RPL10A/RPL11/RPL12/RPL13/RPL13A/RPL14/RPL15/RPL18A/RPL2…	98/1592	291/10760	2.32189e-16	1.9725e-14	1.55491e-14	DAP3/EEF1D/EEF1E1/EEF2/EIF2B2/EIF2B3/EIF2B5/EIF2S1/EIF2S3/EIF3A/EIF3B/EIF3E/EIF3F/EIF3G/EIF3H/EIF3I/EIF3K/EIF3L/EIF3M/EIF4A1/EIF4E/EIF4G1/EIF4H/EIF5/EIF5B/ERAL1/ETF1/FARSB/GADD45GIP1/GSPT2/MRPL12/MRPL13/MRPL14/MRPL16/MRPL18/MRPL19/MRPL21/MRPL22/MRPL23/MRPL27/MRPL3/MRPL30/MRPL37/MRPL38/MRPL39/MRPL48/MRPL49/MRPL50/MRPL53/MRPL58/MRPS11/MRPS16/MRPS21/MRPS22/MRPS23/MRPS26/MRPS28/MRPS30/MRPS33/MRPS7/MR…
	GO:0006457	protein folding	65/2068	212/18723	6.16588e-15	9.79122e-13	7.84019e-13	AHSA1/ARL2/BAG2/BAG3/CANX/CD74/CDC37/CLGN/CRTAP/CRYAB/CWC27/ENGASE/ENTPD5/FKBP11/FKBP2/FKBP5/FKBP8/FKBP9/GAK/HSP90AA1/HSP90AB1/HSPA13/HSPA14/HSPA2/HSPA5/HSPA8/HSPB1/HSPB6/HSPBP1/HSPE1/LMAN1/MESD/NUDC/P3H1/P4HB/PDCD5/PDIA3/PDIA4/PDIA5/PDIA6/PFDN2/PFDN5/PFDN6/POFUT2/PPIA/PPIB/PPIC/PPID/PPIG/PPIH/PPIL1/PRDX4/PTGES3/QSOX1/RANBP2/RP2/SDF2/SELENOF/SGTA/SNRNP70/TBCA/TBCD/TBCE/TBCEL/TOR1B	70/2064	212/18723	6.17429e-18	1.3138e-15	1.05768e-15	AHSA1/AIP/ARL2/B2M/BAG3/CANX/CCDC47/CCT2/CCT3/CCT4/CCT5/CCT6A/CCT7/CCT8/CD74/CDC37/CHORDC1/CLU/CRTAP/CRYAB/CSNK2A1/CWC27/DFFA/ERO1A/ERO1B/FKBP4/FKBP9/GAK/GRN/GRPEL1/HSP90AB1/HSPA14/HSPA2/HSPA4L/HSPA5/HSPA8/HSPB1/HSPB6/HSPE1/HSPH1/LMAN1/LMAN2L/MESD/NGLY1/NUDC/P3H1/PDCD5/PDIA3/PDIA6/PFDN2/PFDN6/PPIB/PPIC/PPID/PPIG/PPIH/PPIL1/PPIL2/QSOX1/RANBP2/RUVBL2/SDF2/SELENOF/SNRNP70/ST13/TBCD/TCP1/TTC1/UNC45A/…
	R-HSA-72172	mRNA Splicing	83/1588	191/10760	5.10187e-22	1.59264e-19	1.20923e-19	ALYREF/BUD31/CCAR1/CDC40/CHERP/CPSF2/CPSF4/CRNKL1/CSTF1/CSTF2/CSTF2T/CSTF3/CWC27/DDX23/DDX42/DDX46/DDX5/DHX16/DHX9/EIF4A3/ELAVL1/FIP1L1/FUS/GCFC2/GPKOW/HNRNPA2B1/HNRNPA3/HNRNPD/HNRNPK/HNRNPL/HNRNPM/HNRNPUL1/HSPA8/LSM2/LSM3/LSM4/MTREX/NCBP1/NUDT21/HNRNPA1/PABPN1/PAPOLA/PHF5A/POLR2C/POLR2G/POLR2I/PPIH/PPIL1/PPWD1/PRPF3/PRPF31/PRPF38A/PRPF6/PTBP1/PUF60/RBM17/RBMX/RNPS1/SF1/SF3A1/SF3B1/SF3B2/SF3B3/SF…	107/1592	191/10760	1.16923e-40	5.21479e-38	4.11078e-38	ALYREF/BCAS2/BUD31/CASC3/CCAR1/CDC40/CDC5L/CHERP/CPSF1/CPSF2/CPSF3/CPSF4/CSTF1/CSTF2/CSTF2T/CSTF3/CTNNBL1/CWC27/DDX23/DDX46/DDX5/DHX15/DHX16/DHX9/EFTUD2/EIF4A3/ELAVL1/FIP1L1/FUS/GPKOW/GTF2F1/GTF2F2/HNRNPA0/HNRNPH1/HNRNPA2B1/HNRNPA3/HNRNPC/HNRNPD/HNRNPK/HNRNPM/HNRNPR/HSPA8/ISY1/LSM3/NUDT21/HNRNPA1/PCBP1/PCBP2/PLRG1/POLR2B/POLR2E/POLR2I/PPIH/PPIL1/PRCC/PRPF19/PRPF3/PRPF38A/PRPF4/PRPF6/PRPF8/PTBP1/P…
	GO:0042254	ribosome biogenesis	91/2068	299/18723	3.89766e-20	1.52155e-17	1.21836e-17	AATF/BMS1/BOP1/BRIX1/CUL4A/DDX17/DDX18/DDX21/DDX27/DDX3X/DDX47/DDX52/DHX29/DIS3/EIF4A3/EIF6/ESF1/EXOSC1/EXOSC10/EXOSC4/EXOSC6/EXOSC7/FBL/GLUL/GNL2/GTPBP10/GTPBP4/HEATR1/KRR1/LSG1/LYAR/MAK16/MPHOSPH10/MRM1/MRPS2/MRPS7/MTREX/NIFK/NIP7/NOC2L/NOC4L/NOL10/NOL11/NOL6/NOLC1/NOM1/NOP14/NOP56/NOP9/NPM3/NSUN5/NUDT16/NUP88/PAK1IP1/PES1/PWP2/RIOX2/RPF2/RPL10A/RPL11/RPL14/RPL23A/RPL3/RPL38/RPP30/RPS14/RPS24/R…	132/2064	299/18723	6.10846e-49	1.09183e-45	8.78975e-46	AATF/ABCE1/BMS1/BOP1/BRIX1/BYSL/C1QBP/NOP2/CUL4A/DCAF13/DDX17/DDX18/DDX21/DDX27/DDX31/DDX3X/DDX47/DDX54/DDX56/DHX29/DIMT1/DIS3/EIF2A/EIF4A3/EIF6/EMG1/ERAL1/ESF1/EXOSC1/EXOSC10/EXOSC7/EXOSC8/FBL/FTSJ3/GAR1/GNL2/GTPBP4/HEATR1/HEATR3/IMP3/IMP4/LAS1L/LSG1/LYAR/MAK16/METTL17/MPHOSPH10/MRM1/MRPL22/MRPS11/MRPS7/MRTO4/MYBBP1A/NGDN/NHP2/NIFK/NIP7/NLE1/NMD3/NOC2L/NOC4L/NOL11/NOL6/NOL9/NOM1/NOP10/NOP14/NOP5…
	R-HSA-1640170	Cell Cycle	120/1588	677/10760	0.0156771	0.0772716	0.0586697	AAAS/ACTR1A/AKT1/ANKRD28/ATM/BANF1/BRCC3/CDC16/CDC27/CDK4/CDK7/CHMP2B/CHMP4A/CLASP1/CLASP2/CSNK2A2/DAXX/DYNC1H1/DYNC1I2/DYNC1LI2/EMD/EML4/EP300/GOLGA2/GSK3B/HDAC1/HSP90AA1/HSP90AB1/HSPA2/KPNB1/LBR/LCMT1/LMNB1/LPIN2/MAD1L1/MAPK1/MAPRE1/MCM2/MCM3/MCM4/MCM6/MCM7/MRE11/NDE1/NEK9/NIPBL/NUDC/NUMA1/NUP153/NUP214/NUP35/NUP50/NUP54/NUP62/NUP85/NUP88/NUP93/OPTN/PCM1/PCNT/PDS5A/POLR2C/POLR2G/POLR2I/PPP1CB/P…	141/1592	677/10760	7.71e-06	0.000111847	8.82e-05	ACTR1A/AHCTF1/BANF1/BRCC3/BUB3/CDC27/CDK7/CHMP2B/CHMP4A/CHMP4B/CLASP1/CLIP1/CSNK2A1/CSNK2B/CUL1/DYNC1H1/DYNC1LI1/DYNC1LI2/EMD/ENSA/FEN1/GAR1/GORASP2/GSK3B/HAUS4/HDAC1/HERC2/HSP90AB1/HSPA2/IST1/KPNB1/LCMT1/LYN/MAD1L1/MAPRE1/MCM2/MCM3/MCM4/MCM5/MCM6/MCM7/MDC1/MRE11/NBN/NDE1/NHP2/NIPBL/NOP10/NUDC/NUMA1/NUP107/NUP133/NUP153/NUP155/NUP188/NUP205/NUP210/NUP214/NUP35/NUP37/NUP43/NUP50/NUP54/NUP62/NUP85/…
PDAC	R-HSA-72172	mRNA Splicing	103/1649	191/10760	8.93e-36	3.95e-33	2.85e-33	CASC3/CCAR1/CDC5L/CHERP/CLP1/CPSF1/CPSF2/CPSF3/CPSF4/CPSF7/CSTF2/CSTF2T/CSTF3/CWC15/CWC22/DDX42/DDX46/DDX5/DHX15/DHX16/DHX9/DNAJC8/EFTUD2/EIF4A3/FUS/GTF2F2/HNRNPA2B1/HNRNPA3/HNRNPC/HNRNPD/HNRNPF/HNRNPH1/HNRNPK/HNRNPL/HNRNPM/HNRNPR/HNRNPUL1/HSPA8/LSM6/LSM7/MAGOHB/NCBP2/PCBP2/PCF11/PHF5A/PLRG1/POLR2E/POLR2G/PPIL1/PQBP1/PRPF19/PRPF3/PRPF31/PRPF40A/PRPF6/PRPF8/PTBP1/PUF60/RBM22/RBMX/RNPS1/SART1/SF1/S…	74/1557	191/10760	7.21e-17	1.33e-14	9.53e-15	AQR/BUD31/CD2BP2/CDC5L/CLP1/CPSF3/CPSF7/CSTF1/CSTF2/CSTF2T/CWC22/DDX46/DDX5/DHX16/DHX9/EFTUD2/EIF4A3/ELAVL1/FUS/GTF2F2/HNRNPA1/HNRNPA2B1/HNRNPA3/HNRNPF/HNRNPH1/HNRNPH2/HNRNPK/HNRNPL/HNRNPR/HSPA8/LSM3/LSM6/LSM7/NUDT21/PABPN1/PCBP1/PCBP2/PCF11/PLRG1/POLR2B/POLR2C/POLR2D/POLR2E/POLR2K/PPIE/PRPF19/PRPF3/PRPF38A/PRPF4/PTBP1/PUF60/RBM22/RNPS1/SF1/SF3A2/SF3A3/SF3B3/SNRNP70/SNRPA/SNRPA1/SNRPB2/SNRPD1/SNR…
	GO:0042254	ribosome biogenesis	109/2130	299/18723	2.83e-30	2.39e-27	2.01e-27	AATF/ABCE1/BOP1/BRIX1/BYSL/CUL4A/CUL4B/DDX17/DDX18/DDX21/DDX27/DDX28/DDX3X/DDX47/DDX54/DIMT1/DIS3/DKC1/EBNA1BP2/EIF4A3/EIF6/EMG1/ERCC2/EXOSC10/EXOSC4/EXOSC8/FBL/FTSJ3/GAR1/GLUL/GTPBP4/HEATR1/KRR1/LAS1L/LSM6/MRPS7/MRTO4/MYBBP1A/NAT10/NHP2/NLE1/NMD3/NOC2L/NOL11/NOL6/NOL9/NOP14/NOP2/NOP56/NPM1/PA2G4/PDCD11/PES1/PIN4/POP7/PRKDC/PWP2/RAN/RPL10/RPL10A/RPL14/RPL23A/RPL26/RPL26L1/RPL27/RPL3/RPL35/RPL35A/…	65/2012	299/18723	2.09e-08	1.08e-06	8.41e-07	BOP1/BYSL/CUL4A/DDX18/DDX21/DDX27/DDX3X/DDX54/EIF4A3/EIF6/EMG1/ERCC2/EXOSC10/EXOSC3/EXOSC4/EXOSC5/EXOSC6/GLUL/IMP3/ISG20/LAS1L/LSM6/MRPS11/MRPS2/MRTO4/MYBBP1A/NOL11/NOL6/NOL9/NOP2/NOP56/NPM1/PES1/PRKDC/PWP2/RAN/RCL1/RPL3/RPL35/RPP25/RPS16/RPS19/RPS28/RPS5/RRP1/RRP8/SBDS/TBL3/WDR12/WDR18/XPO1/IMP4/LTV1/MDN1/RNASEL/RRP12/RRP9/UTP20/UTP6/WDR3/WDR43/EXOSC1/SDAD1/UTP14A/PAK1IP1
	R-HSA-6798695	Neutrophil degranulation	172/1649	478/10760	3.52e-30	1.25e-27	8.97e-28	ACTR2/AGA/AGL/ALDH3B1/ALDOA/ALOX5/AMPD3/ANPEP/ANXA2/APRT/ARG1/ARMC8/ARPC5/ATP11B/ATP6AP2/ATP6V1D/AZU1/B2M/BST2/CAMP/CANT1/CAP1/CAPN1/CAT/CCT2/CCT8/CD44/CD47/CD63/CKAP4/COMMD9/CTSA/CTSB/CTSC/CTSD/CTSG/CTSZ/CYBA/CYBB/DDOST/DDX3X/DIAPH1/DNAJC13/DOK3/DSP/DYNC1LI1/EEF2/ELANE/EPX/FAF2/FCER1G/FGR/FPR1/FTL/FUCA2/GAA/GALNS/GCA/GGH/GLB1/GM2A/GNS/GOLGA7/GPI/GRN/GSDMD/GSTP1/GUSB/HEBP2/HK3/HMGB1/HMOX2/HSP90AA…	184/1557	478/10760	2.17e-40	2e-37	1.43e-37	A1BG/ACAA1/ACTR2/ADAM10/AHSG/ALDH3B1/ALDOA/ALDOC/ALOX5/ANPEP/ANXA2/ARG1/ARL8A/ARPC5/ASAH1/ATP6V1D/AZU1/B2M/BPI/BST2/C3/CAMP/CAP1/CAPN1/CAT/CCT8/CD14/CD44/CD55/CEACAM6/CEACAM8/CFD/CNN2/COMMD3/COTL1/CPNE1/CPPED1/CREG1/CSNK2B/CTSB/CTSC/CTSD/CTSG/CTSS/CTSZ/CYBA/CYBB/CYFIP1/DBNL/DDX3X/DEGS1/DERA/DIAPH1/DNAJC13/DOCK2/DOK3/DPP7/DSP/ELANE/EPX/ERP44/FGR/FRK/FTL/FUCA1/FUCA2/GAA/GCA/GGH/GHDC/GLA/GM2A/GMFG/G…
	R-HSA-72766	Translation	121/1649	291/10760	6.53e-28	1.93e-25	1.39e-25	AARS2/AIMP1/AIMP2/DDOST/EEF1A2/EEF1B2/EEF1D/EEF1G/EEF2/EIF2B1/EIF2B2/EIF2B4/EIF2B5/EIF2S1/EIF2S2/EIF2S3/EIF3A/EIF3B/EIF3E/EIF3F/EIF3H/EIF3I/EIF3K/EIF3L/EIF3M/EIF4A1/EIF4A2/EIF4B/EIF4E/EIF4H/EIF5B/ETF1/FARS2/GADD45GIP1/GFM1/HARS2/IARS2/MRPL12/MRPL14/MRPL15/MRPL18/MRPL19/MRPL23/MRPL24/MRPL27/MRPL3/MRPL37/MRPL38/MRPL39/MRPL4/MRPL40/MRPL43/MRPL44/MRPL47/MRPL48/MRPL49/MRPL55/MRPL9/MRPS15/MRPS18A/MRPS1…	54/1557	291/10760	0.0300832	0.104613	0.0747616	AARS2/EIF3L/EIF3M/EIF4A1/GADD45GIP1/GSPT2/HARS2/MRPL10/MRPL11/MRPL12/MRPL15/MRPL18/MRPL23/MRPL28/MRPL37/MRPL38/MRPL44/MRPL55/MRPS11/MRPS15/MRPS2/MRPS26/MRPS27/MRPS31/MRPS36/MRRF/MTFMT/NARS2/RPL18A/RPL28/RPL3/RPL32/RPL34/RPL35/RPL37/RPL37A/RPL8/RPS11/RPS16/RPS19/RPS23/RPS26/RPS28/RPS5/RPS9/SPCS3/TARS2/TSFM/MRPL16/MRPL2/MRPS17/MRPS24/RPL22L1/OXA1L
	R-HSA-168249	Innate Immune System	277/1649	1050/10760	1.01e-22	1.75e-20	1.26e-20	AAMP/ACTR2/ACTR3/AGA/AGL/AHCYL1/ALDH3B1/ALDOA/ALOX5/AMPD3/ANPEP/ANXA2/APP/APRT/ARG1/ARMC8/ARPC3/ARPC4/ARPC5/ATOX1/ATP11B/ATP6AP2/ATP6V0D1/ATP6V1A/ATP6V1D/ATP6V1F/ATP6V1H/AZU1/B2M/BCL10/BCL2L1/BST2/C1QC/C1R/C2/CAMP/CANT1/CAP1/CAPN1/CAPZA1/CAPZA2/CASP8/CAT/CCT2/CCT8/CD44/CD47/CD63/CDC42/CKAP4/CNPY3/COMMD9/CRP/CTNNB1/CTSA/CTSB/CTSC/CTSD/CTSG/CTSZ/CYBA/CYBB/DDOST/DDX3X/DDX41/DHX36/DHX9/DIAPH1/DNAJC13…	312/1557	1050/10760	1.96e-41	3.63e-38	2.59e-38	A1BG/ABI2/ACAA1/ACTR2/ACTR3/ADAM10/AHCYL1/AHSG/ALDH3B1/ALDOA/ALDOC/ALOX5/ANPEP/ANXA2/APOB/ARG1/ARL8A/ARPC1B/ARPC2/ARPC3/ARPC4/ARPC5/ASAH1/ATP6V0D1/ATP6V1B2/ATP6V1D/ATP6V1E1/ATP6V1G1/ATP6V1H/AZU1/B2M/BAIAP2/BCL10/BPI/BST2/C1QB/C1QC/C1R/C1S/C2/C3/C4BPA/C6/C7/C8A/C8B/C9/CAMP/CAP1/CAPN1/CAPZA2/CASP1/CASP10/CASP8/CAT/CCT8/CD14/CD44/CD55/CEACAM6/CEACAM8/CFB/CFD/CFH/CFI/CFL1/CNN2/COMMD3/COTL1/CPB2/CPNE1…
	R-HSA-2262752	Cellular responses to stress	202/1649	775/10760	6.34e-16	4.01e-14	2.89e-14	AGO3/ANAPC1/ANAPC5/ANAPC7/ASNS/ATM/ATOX1/ATP6V0D1/ATP6V1A/ATP6V1D/ATP6V1F/ATP6V1H/BAG5/BLVRA/BLVRB/CAPZA1/CAPZA2/CARM1/CAT/CDC16/CDC27/CDK2/COX2/COX6C/CSNK2A1/CUL2/CUL3/CYBA/CYBB/DIS3/DNAJA1/DNAJB6/DYNC1I2/DYNC1LI1/EIF2S1/EIF2S2/EIF2S3/EP300/EXOSC4/EXOSC8/FKBP4/G6PD/GPX7/GPX8/GSK3B/GSTP1/HDAC3/HDGF/HMGA1/HMOX1/HMOX2/HSF1/HSP90AA1/HSP90AB1/HSPA14/HSPA6/HSPA8/HSPH1/KEAP1/KHSRP/LAMTOR1/LMNA/LMNB1/LR…	156/1557	775/10760	5.13e-06	0.000104336	7.46e-05	ABCC1/AKT1/AKT2/ALB/APOB/ATP6V0D1/ATP6V1B2/ATP6V1D/ATP6V1E1/ATP6V1G1/ATP6V1H/BAG2/BAG3/BAG5/BLVRA/CAMK2G/CAPZA2/CAPZB/CARM1/CAT/COX4I1/COX6C/CRYAB/CSNK2B/CUL7/CYBA/CYBB/CYCS/DCTN3/DCTN6/DNAJA1/DNAJA2/DNAJB6/DNAJC7/DYNC1I2/EXOSC3/EXOSC4/EXOSC5/EXOSC6/FKBP5/G6PD/GCLM/GPX2/GPX8/GSK3B/GSTP1/HDAC6/HDGF/HELZ2/HIRA/HMGA1/HMOX1/HSP90AA1/HSP90AB1/HSPA12B/HSPA1L/HSPA8/HSPH1/KEAP1/LMNA/LMNB1/LRPPRC/MAP2K3/M…
	R-HSA-70171	Glycolysis	33/1649	66/10760	3.94e-11	1.27e-09	9.14e-10	ADPGK/ALDOA/BPGM/ENO1/ENO2/GAPDH/GPI/HK2/HK3/NUP107/NUP153/NUP155/NUP160/NUP205/NUP210/NUP214/NUP35/NUP37/NUP43/NUP50/NUP62/NUP85/NUP93/PFKP/PGAM1/PGK1/PGK2/PGM2L1/PPP2R1A/PPP2R1B/RAE1/SEC13/TPR	23/1557	66/10760	2.74e-05	0.000425966	0.000304417	ALDOA/ALDOC/BPGM/ENO1/ENO2/GAPDH/GPI/HK1/HK2/HK3/NUP155/NUP205/NUP210/NUP37/PFKFB2/PFKL/PFKM/PFKP/PGM2L1/PGP/PPP2R1A/PRKACA/TPR
	R-HSA-1640170	Cell Cycle	165/1649	677/10760	1.41e-10	3.68e-09	2.65e-09	AHCTF1/ANAPC1/ANAPC5/ANAPC7/ANKRD28/ARPP19/ATM/BUB3/CDC16/CDC27/CDK1/CDK2/CEP41/CHMP2A/CHMP4B/CKAP5/CLASP1/CLASP2/CSNK1D/CSNK2A1/DKC1/DYNC1I2/DYNC1LI1/EMD/EP300/FEN1/GAR1/GOLGA2/GORASP1/GSK3B/HDAC1/HERC2/HSP90AA1/HSP90AB1/IST1/KPNB1/LBR/LCMT1/LMNB1/MAD1L1/MAPRE1/MCM2/MCM3/MCM4/MCM5/MCM6/MCM7/MLH1/NHP2/NIPBL/NPM1/NUDC/NUP107/NUP153/NUP155/NUP160/NUP205/NUP210/NUP214/NUP35/NUP37/NUP43/NUP50/NUP62/N…	113/1557	677/10760	0.052371	0.162017	0.115786	AHCTF1/AKT1/AKT2/ATRIP/ATRX/BRCC3/BUB3/CCNH/CHMP4B/CSNK2B/DAXX/DCTN3/DYNC1I2/FEN1/GORASP1/GSK3B/HSP90AA1/HSP90AB1/LBR/LMNB1/LYN/MAPK1/MAPRE1/MCM2/MCM3/MCM4/MCM5/MCM6/MCM7/NPM1/NUDC/NUMA1/NUP155/NUP205/NUP210/NUP37/OPTN/PCNA/POLD1/POLD2/POLR2B/POLR2C/POLR2D/POLR2E/POLR2K/PPP1CB/PPP2R1A/PPP2R5B/PPP2R5C/PPP2R5E/PPP6C/PRKACA/PRKCA/PRKCB/PSMA1/PSMA4/PSMA5/PSMA6/PSMA7/PSMB1/PSMB10/PSMB2/PSMB4/PSMB8/PSM…
	R-HSA-194315	Signaling by Rho GTPases	168/1649	702/10760	4.28e-10	9.72e-09	7e-09	ABR/ACBD5/ACTN1/ACTR2/ACTR3/AHCTF1/AKAP13/ARFGAP3/ARHGAP1/ARHGAP21/ARHGAP26/ARHGAP5/ARHGDIB/ARHGEF10/ARHGEF11/ARHGEF12/ARHGEF16/ARHGEF18/ARHGEF2/ARHGEF7/ARMCX3/ARPC3/ARPC4/ARPC5/ATP6AP1/BAIAP2L1/BCR/BUB3/CCT2/CCT6A/CDC37/CDC42/CKAP4/CKAP5/CLASP1/CLASP2/CPD/CPSF7/CTNNA1/CTNNB1/CTTN/CUL3/CYBA/CYBB/DIAPH1/DNMBP/DOCK6/DOCK7/DOCK8/DSG2/DSP/DYNC1I2/DYNC1LI1/EFHD2/EMC3/EMD/EPHA2/ESYT1/FAF2/FAM91A1/FGD5/…	177/1557	702/10760	5.61e-15	7.41e-13	5.3e-13	ABCD3/ABI2/ABR/ACBD5/ACTN1/ACTR2/ACTR3/AHCTF1/ANKFY1/ARHGAP1/ARHGAP27/ARHGAP4/ARHGDIB/ARHGEF1/ARHGEF10/ARHGEF16/ARHGEF17/ARHGEF18/ARHGEF2/ARHGEF6/ARPC1B/ARPC2/ARPC3/ARPC4/ARPC5/BAIAP2/BCR/BUB3/CAPZB/CCDC115/CCT6A/CDC42BPA/CDC42EP1/CDH1/CFL1/CKB/CLTC/COPS4/CPD/CPSF7/CSK/CTTN/CYBA/CYBB/CYFIP1/DBN1/DIAPH1/DIAPH2/DOCK10/DOCK11/DOCK2/DOCK4/DOCK6/DOCK8/DOCK9/DSG2/DSP/DYNC1I2/ELMO2/ESYT1/EVL/FERMT2/FLNA…
	R-HSA-5653656	Vesicle-mediated transport	161/1649	667/10760	5.23e-10	1.1e-08	7.94e-09	AAK1/ACTR2/ACTR3/AGFG1/ANKRD28/AP1B1/AP1G1/AP1G2/AP1M2/AP2A1/AP2M1/AP3B1/AP3S1/APP/ARCN1/ARF5/ARFGAP3/ARPC3/ARPC4/ARPC5/BLOC1S1/BLOC1S3/BNIP1/CAPZA1/CAPZA2/CD163/CHMP2A/CHMP4B/CLTA/CLTB/COG2/COG4/COG5/COG7/COG8/COL7A1/COPB2/COPE/COPG2/CPD/CSNK1D/CTSC/CTSZ/CTTN/CYTH1/DENND3/DNM3/DYNC1I2/DYNC1LI1/EXOC1/EXOC6/FNBP1L/FTL/GALNT2/GBF1/GGA3/GNS/GOLGA2/GOLGA5/GOLGB1/GORASP1/GOSR1/HGS/HIP1/HSP90AA1/HSPA8/…	165/1557	667/10760	3.09e-13	3.17e-11	2.27e-11	AAK1/ACTR2/ACTR3/AKT1/AKT2/ALB/AP1B1/AP1G2/AP1S1/AP1S2/APOB/APOE/ARPC2/ARPC3/ARPC4/ARPC5/ARRB1/ARRB2/BLOC1S1/BLOC1S3/BNIP1/CAPZA2/CAPZB/CBL/CD163/CD55/CHMP4B/CLTA/CLTB/CLTC/COG4/COG5/COG8/COL1A2/COPS4/CPD/CTSC/CTSZ/CTTN/CYTH1/DAB2/DCTN3/DCTN6/DENND3/DYNC1I2/EGFR/EPN1/EXOC1/EXOC2/EXOC7/EXOC8/FNBP1/FNBP1L/FTL/GALNT1/GAPVD1/GBF1/GCC1/GGA3/GORASP1/HIP1/HP/HSP90AA1/HSPA8/HSPH1/IGF2R/KIF13B/KLC1/LRP1/M…
	GO:0030036	actin cytoskeleton organization	129/2130	712/18723	4.32e-08	2.67e-06	2.24e-06	ABLIM3/ACTN1/ACTN2/ACTN4/ACTR2/ACTR3/AKAP13/ALDOA/ANTXR1/ANXA1/ARFGEF1/ARFIP1/ARHGAP26/ARHGDIB/ARHGEF10/ARHGEF11/ARHGEF18/ARHGEF2/ARPC3/ARPC4/ARPC5/ATP2C1/BAIAP2L1/BCAR1/BST2/CAP1/CAPZA1/CAPZA2/CD2AP/CD47/CDC42/CDC42BPG/CLASP1/CLASP2/CORO1B/CORO1C/CTNNA1/CTTN/CUL3/DIAPH1/DLG1/DNAJB6/EHBP1L1/ELMO3/ENAH/EPB41L1/EZR/FES/FGD5/FHL3/FLII/FMNL1/FSCN1/GMFB/GRB2/HIP1/ICAM1/IKBKB/INF2/IQGAP1/ITGB1/ITGB5/LL…	191/2012	712/18723	1.23e-34	5.74e-31	4.46e-31	ABI2/ABI3/ACTBL2/ACTN1/ACTN2/ACTN4/ACTR2/ACTR3/AIF1/ALDOA/ALKBH4/ANXA1/ARFIP1/ARHGDIB/ARHGEF10/ARHGEF17/ARHGEF18/ARHGEF2/ARPC1B/ARPC2/ARPC3/ARPC4/ARPC5/ARPC5L/ARRB1/BAIAP2/BST2/CALD1/CAP1/CAPG/CAPZA2/CAPZB/CDC42BPA/CDC42BPG/CDC42EP1/CDK5/CFL1/CFL2/CNN1/CNN2/CNN3/CORO1A/CORO1B/CORO1C/COTL1/CTTN/CYFIP1/DBN1/DBNL/DIAPH1/DIAPH2/DLG1/DNAJB6/DOCK2/DPYSL3/EHBP1L1/EHD2/ELMO1/ELMO2/ELN/ENAH/EPB41L2/EPB41L…
	R-HSA-1234174	Cellular response to hypoxia	29/1649	75/10760	7.12e-07	6.74e-06	4.86e-06	CUL2/EP300/PSMA1/PSMA3/PSMA5/PSMA7/PSMB1/PSMB3/PSMB5/PSMB7/PSMB8/PSMB9/PSMC1/PSMC2/PSMC4/PSMC6/PSMD1/PSMD11/PSMD12/PSMD2/PSMD3/PSMD7/PSMD8/PSMD9/PSME3/PSME4/PSMF1/EGLN1/LIMD1	18/1557	75/10760	0.0188827	0.0767756	0.0548678	PSMA1/PSMA4/PSMA5/PSMA6/PSMA7/PSMB1/PSMB10/PSMB2/PSMB4/PSMB8/PSMB9/PSMC3/PSMD14/PSMD2/PSMD4/PSMD9/PSME4/HIGD1A
	R-HSA-9013694	Signaling by NOTCH4	29/1649	81/10760	4.44e-06	3.74e-05	2.7e-05	EP300/PSMA1/PSMA3/PSMA5/PSMA7/PSMB1/PSMB3/PSMB5/PSMB7/PSMB8/PSMB9/PSMC1/PSMC2/PSMC4/PSMC6/PSMD1/PSMD11/PSMD12/PSMD2/PSMD3/PSMD7/PSMD8/PSMD9/PSME3/PSMF1/SMAD3/SNW1/YWHAZ/NOTCH2	21/1557	81/10760	0.00469124	0.0268693	0.0192022	ADAM10/AKT1/NCSTN/PSMA1/PSMA4/PSMA5/PSMA6/PSMA7/PSMB1/PSMB10/PSMB2/PSMB4/PSMB8/PSMB9/PSMC3/PSMD14/PSMD2/PSMD4/PSMD9/YWHAZ/RBPJ
	R-HSA-1280218	Adaptive Immune System	156/1649	756/10760	3.1e-05	0.0002348	0.000169144	AHCYL1/ANAPC1/ANAPC5/ANAPC7/AP1B1/AP1G1/AP1M2/AP2A1/AP2M1/B2M/BCL10/CANX/CAPZA1/CAPZA2/CBLB/CD74/CD99/CDC16/CDC27/CDC42/CLTA/COL17A1/CTSA/CTSB/CTSC/CTSD/CUL2/CUL3/CUL5/CYBA/CYBB/DNM3/DTX3L/DYNC1I2/DYNC1LI1/ENAH/FCGR1A/HERC2/HERC4/HMGB1/ICAM1/IFI30/IKBKB/ITGAV/ITGB1/ITGB5/ITPR3/KEAP1/KIF5B/KLHL42/LRRC41/LRSAM1/MALT1/MTOR/NCF1/NCF2/NFKB1/NPEPPS/PIK3AP1/PIK3R2/PLCG1/PPIA/PPL/PPP2R1A/PPP2R1B/PPP3CA/P…	149/1557	756/10760	2.71e-05	0.000425966	0.000304417	AHCYL1/AKT1/AKT2/AP1B1/AP1S1/AP1S2/B2M/BCL10/C3/CAPZA2/CAPZB/CBLB/CD14/CD74/CDH1/CLTA/CLTC/COL1A2/CSK/CTSB/CTSC/CTSD/CTSS/CUL7/CYBA/CYBB/DCTN3/DCTN6/DYNC1I2/ENAH/EVL/FCGR1A/FGA/FGB/FGG/GAN/HECTD1/HERC4/ICAM1/ICAM2/ICAM3/IFI30/IKBKB/ITGAV/ITGB1/ITGB2/ITPR1/KEAP1/KLC1/LCP2/LGMN/LMO7/LYN/MALT1/MAP3K7/MAPKAP1/MRC1/MRC2/NCF1/NCF2/NCF4/NFKB1/OSBPL1A/PIK3C3/PIK3R2/PIK3R4/PLCG1/PLCG2/PPIA/PPL/PPP2R1A/PPP…
	R-HSA-69306	DNA Replication	49/1649	188/10760	8.61e-05	0.000614788	0.00044288	ANAPC1/ANAPC5/ANAPC7/CDC16/CDC27/CDK2/FEN1/KPNA1/KPNB1/MCM2/MCM3/MCM4/MCM5/MCM6/MCM7/PCNA/POLD1/POLD2/PSMA1/PSMA3/PSMA5/PSMA7/PSMB1/PSMB3/PSMB5/PSMB7/PSMB8/PSMB9/PSMC1/PSMC2/PSMC4/PSMC6/PSMD1/PSMD11/PSMD12/PSMD2/PSMD3/PSMD7/PSMD8/PSMD9/PSME3/PSME4/PSMF1/RFC3/RFC5/ANAPC15/LIG1/ORC4/PRIM2	35/1557	188/10760	0.066978	0.189274	0.135265	FEN1/KPNA1/KPNA6/MCM2/MCM3/MCM4/MCM5/MCM6/MCM7/PCNA/POLD1/POLD2/PSMA1/PSMA4/PSMA5/PSMA6/PSMA7/PSMB1/PSMB10/PSMB2/PSMB4/PSMB8/PSMB9/PSMC3/PSMD14/PSMD2/PSMD4/PSMD9/PSME4/RFC2/RFC4/RFC5/RPA1/RPA2/LIG1
	R-HSA-1474244	Extracellular matrix organization	64/1649	298/10760	0.00258931	0.0135271	0.0097446	ACTN1/ADAM9/APP/BSG/CAPN1/CAPN2/CASK/CASP3/CAST/CD151/CD44/CD47/COL12A1/COL17A1/COL5A2/COL7A1/COLGALT1/CRTAP/CTSB/CTSD/CTSG/DDR1/EFEMP2/ELANE/FN1/ICAM1/ITGA11/ITGA2/ITGA3/ITGA5/ITGA6/ITGAM/ITGAV/ITGAX/ITGB1/ITGB4/ITGB5/ITGB6/LAMB3/LAMC2/LOXL2/LOXL3/LTBP3/MMP11/MMP14/MMP7/MMP8/MMP9/P4HA1/P4HA2/PLEC/PLOD1/PLOD2/PLOD3/PXDN/SERPINE1/SERPINH1/SPARC/THBS1/TNC/TRAPPC4/VCAM1/ADAM8/COLGALT2	101/1557	298/10760	1e-17	2.31e-15	1.65e-15	A2M/ACTN1/ADAM10/ADAM17/ADAM9/BGN/BSG/CAPN1/CAPN5/CAPNS1/CASK/CASP3/CAST/CD44/CDH1/CEACAM6/CEACAM8/CMA1/COL12A1/COL14A1/COL1A2/COL5A1/COL5A2/COL6A1/COL6A2/COL6A3/COLGALT1/CRTAP/CTSB/CTSD/CTSG/CTSS/DCN/EFEMP1/ELANE/ELN/EMILIN1/EMILIN2/FBLN1/FBLN2/FBLN5/FBN1/FGA/FGB/FGG/FN1/HSPG2/HTRA1/ICAM1/ICAM2/ICAM3/ITGA1/ITGA11/ITGA2/ITGA3/ITGA5/ITGA6/ITGA7/ITGAM/ITGAV/ITGAX/ITGB1/ITGB2/ITGB4/LAMA3/LAMA4/LAMA5…
	R.HSA.4420097	VEGFA-VEGFR2 Pathway	23/1649	96/10760	0.017162	0.0662176	0.0477017	AHCYL1/BCAR1/CDC42/CTNNA1/CTNNB1/CTNND1/CYBA/CYBB/HSP90AA1/ITGAV/ITPR3/JUP/MAPK14/MTOR/NCF1/NCF2/NCKAP1/PIK3R2/PLCG1/PXN/RASA1/RHOA/SPHK1	36/1557	96/10760	1.85e-08	1.07e-06	7.65e-07	ABI2/AHCYL1/AKT1/AKT2/BAIAP2/CYBA/CYBB/CYFIP1/ELMO1/ELMO2/HSP90AA1/HSPB1/ITGAV/ITPR1/JUP/MAPKAP1/NCF1/NCF2/NCF4/NCKAP1L/PIK3R2/PLCG1/PRKACA/PRKCA/PRKCB/PRKCD/PTK2B/RAC1/RASA1/RHOA/ROCK1/ROCK2/VAV1/WASF2/NOS3/PIK3CA
	R.HSA.6806834	Signaling by MET	18/1649	76/10760	0.0360413	0.120206	0.0865935	COL5A2/DOCK7/FN1/GGA3/HGS/ITGA2/ITGA3/ITGB1/LAMB3/LAMC2/PTPN1/PTPRJ/RAB4A/SH3GL1/SPINT1/SPINT2/USP8/PTPN2	27/1557	76/10760	3.7e-06	8.06e-05	5.76e-05	CBL/COL1A2/COL5A1/COL5A2/FN1/GGA3/ITGA2/ITGA3/ITGB1/LAMA3/LAMA4/LAMA5/LAMB2/LAMB3/LAMC1/LAMC2/PTPRJ/RAB4A/RAC1/RAP1A/RAPGEF1/SH3GL1/SPINT1/SPINT2/SRC/TNS3/PIK3CA

## Sheet: Table S4
Table S4. Multivariate Cox proportional hazard regression analysis of patients in LIHC cohort respectively.
LIHC(Jiang)
Variable	coef	exp(coef)	se(coef)	z	p
T.score	0.524891	1.69027	0.286764	1.83	0.06719
N.score	1.07704	2.93597	0.357196	3.015	0.00257
MVI	-0.0504178	0.950832	0.471482	-0.107	0.91484
Diameter	-0.052433	0.948918	0.21652	-0.242	0.80865
AFP	-0.0002082	0.999792	0.0001693	-1.23	0.21865
LIHC(Gao)
Variable	coef	exp(coef)	se(coef)	z	p
T.score	0.3896	1.476	0.1873	2.08	0.03751
N.score	0.3739	1.453	0.2283	1.638	0.101401
Tumor.Number(Single)	-0.9363	0.3921	0.2477	-3.78	0.000157
Diameter	0.03465	1.035	0.03494	0.992	0.321441
AFP	1.011e-05	1	6.609e-06	1.53	0.125967
LIHC(Xing)
Variable	coef	exp(coef)	se(coef)	z	p
T.score	0.4785	1.614	0.1557	3.074	0.00211
N.score	0.8709	2.389	0.1997	4.362	1.29e-05
Microvascular.Invasion	0.6984	2.011	0.2305	3.031	0.00244
Tumor.size	0.04861	1.05	0.02674	1.818	0.06908
AFP	3.271e-06	1	1.411e-06	2.318	0.02043
Differentiation（Middle/High）	-0.1659	0.8471	0.2259	-0.734	0.46281
HBV_DNA	-1.627e-09	1	5.937e-09	-0.274	0.78403

## Sheet: Table S5
Table S5. Tumor and NAT recurrence subgroups in 3 liver cohorts
	Tumor		adjacent non-tumor
Xing's cohort (LIHC)
IDN	IDT	PFSevent	PFStime	OSevent	OStime	Subtype	Age	Gender	Recurrence.Risk	AFP	Microvascular.Invasion	Liver.Cirrhosis	Differentiation	HBV_DNA	Tumor.size	Tumor.number	TNM	TNM.stage	BCLC.stage	Tumor.Capsule	T.score	T.group	N.score	N.group	group	GOBP_EXTRACELLULAR_MATRIX_ASSEMBLY	GOBP_EXTRACELLULAR_MATRIX_CELL_SIGNALING	GOBP_SUPRAMOLECULAR_FIBER_ORGANIZATION	GOBP_DNA_METABOLIC_PROCESS	GOBP_RNA_PROCESSING	GOBP_RIBOSOME_BIOGENESIS	GOBP_CYTOPLASMIC_TRANSLATION	GOBP_CELL_CYCLE	REACTOME_ADAPTIVE_IMMUNE_SYSTEM	REACTOME_INNATE_IMMUNE_SYSTEM	REACTOME_RHO_GTPASE_CYCLE	PID_VEGF_VEGFR_PATHWAY	GOBP_EXTRACELLULAR_MATRIX_ASSEMBLY	GOBP_EXTRACELLULAR_MATRIX_CELL_SIGNALING	GOBP_SUPRAMOLECULAR_FIBER_ORGANIZATION	GOBP_DNA_METABOLIC_PROCESS	GOBP_RNA_PROCESSING	GOBP_RIBOSOME_BIOGENESIS	GOBP_CYTOPLASMIC_TRANSLATION	GOBP_CELL_CYCLE	REACTOME_ADAPTIVE_IMMUNE_SYSTEM	REACTOME_INNATE_IMMUNE_SYSTEM	REACTOME_RHO_GTPASE_CYCLE	PID_VEGF_VEGFR_PATHWAY
X1083N	X1083T	1	5.8	1	36.5	SIII	43	Male	High	2284.43	1	low	low	260000	12	1	T2N0M0	II	A	Absent	0.732225	T2	0.4207	NAT2	T2-NAT2	0.347928	-0.374808	0.0637068	0.165769	0.302926	0.268216	0.150438	0.16722	0.015951	0.210695	-0.069357	0.840776	0.0737838	-0.361872	-0.0227882	-0.17941	-0.29609	-0.351226	-0.349572	-0.161974	0.0102303	-0.0305949	-0.130141	-0.924546
X1090N	X1090T	1	5.9	0	60	SI	61	Male	Low	0.77	0	medium	medium	0	0.6	1	T1aN0M0	IA	0	Absent	-0.981149	T1	0.323055	NAT2	T1-NAT2	-0.0463618	-0.691715	-0.114851	0.139795	0.117061	-0.107845	-0.309694	0.00704674	-0.176055	-0.270558	-0.0831313	0.995688	0.384836	-0.230674	0.255143	-0.0798867	-0.225673	-0.223353	-0.245502	-0.136814	-0.102231	0.00452699	-0.116717	0.650139
X1159N	X1159T	1	12.7	1	33.5	SII	29	Male	Middle	25.3	0	low	medium	1300	12	1	T1bN0M0	IB	C	Complete	0.108923	T2	0.448527	NAT2	T2-NAT2	0.255054	0.377579	-0.0323128	0.245589	0.419396	0.308886	0.259492	0.108369	-0.260927	-0.30038	-0.0285166	-0.421312	-0.0246482	-0.412689	0.148672	-0.103516	-0.285428	-0.253818	-0.303675	-0.0447712	0.0536242	0.0111612	-0.107117	-0.23283
X1160N	X1160T	1	7.3	1	36.87	SIII	41	Male		50.6	0	medium	medium	1800000	5	1	T1bN0M0	IB	A	Absent	-0.00266645	T2	-0.172371	NAT2	T2-NAT2	0.622056	-0.696335	0.139477	0.164267	0.230613	0.350852	0.373072	0.0400736	0.0382357	0.0949202	0.0515492	0.00893132	0.109272	-0.664921	0.0635394	-0.150463	-0.256286	-0.264432	0.189212	-0.138593	0.0216418	0.129292	-0.0953305	-0.220203
X1169N	X1169T	1	1.67	1	4.17	SII	51	Female	High	62.27	1	medium	low	1001	8	1	T4N0M0	IIIB	C	Absent	0.578401	T2	0.537358	NAT2	T2-NAT2	0.128467	-0.820758	0.0150141	0.226693	0.297529	0.307795	0.283597	0.178462	-0.050845	-0.155556	0.138629	0.0739144	0.0663792	-0.784416	0.152932	-0.158973	-0.352724	-0.409013	-0.386742	-0.135142	0.155512	0.0876338	0.212068	0.47028
X1171N	X1171T	1	1.47	1	23.43	SIII	70	Male	High	755.45	1	low	low	100000	5	2	T2N0M0	II	B	Absent	0.702071	T2	-0.434685	NAT2	T2-NAT1	0.478455	-0.282723	0.30351	0.255353	0.201821	-0.0867378	-0.392094	0.212663	0.202484	0.352044	0.0714878	0.812134	-0.0865418	-0.719741	0.00667585	-0.208571	-0.363186	-0.344695	-0.293028	-0.163666	0.017659	0.00164908	-0.0448953	0.463197
X1175N	X1175T	0	55.87	0	55.87	SI	64	Male	Low	21.1	0	low	low	0	1.5	1	T1aN0M0	IA	0	Absent	-0.687062	T1	-0.483343	NAT2	T1-NAT1	-0.181257	-0.434247	-0.247878	0.137157	0.367951	0.294583	0.338001	-0.0594994	-0.232621	-0.27453	-0.122349	-0.845396	0.0731887	-0.633816	-0.102962	-0.130737	-0.249832	-0.205755	0.104638	-0.171062	0.0747933	0.0662372	-0.140866	-0.955651
X1185N	X1185T	1	15.07	0	60	SI	72	Male	High	498.44	0	low	medium	459200	5	3	T3N0M0	IIIA	B	Complete	-0.757129	T1	-0.295734	NAT2	T1-NAT1	-0.131928	-0.462273	-0.0473608	0.0866061	0.189028	0.239583	0.45554	-0.0595647	-0.28694	-0.19327	-0.194197	-0.878041	0.213131	-0.578072	-0.246054	-0.312297	-0.348028	-0.189882	-0.353013	-0.34436	-0.282898	-0.147867	-0.0534249	0.00708346
X1186N	X1186T	1	5.97	1	15.67	SIII	29	Male	High	1353.5	1	medium	low	97000	11	1	T4N0M0	IIIB	C	Absent	0.300554	T2	0.121315	NAT2	T2-NAT2	0.53184	-0.681244	0.116144	0.231253	0.299314	0.253147	0.439758	0.107623	0.0774706	0.0504486	0.0820236	0.871266	0.284578	-0.70773	0.102877	-0.142232	-0.241058	-0.2231	-0.0217465	-0.207321	0.114209	0.180042	0.0443054	0.354481
X1188N	X1188T	0	60	0	60	SII	43	Male	Low	12.07	0	high	medium	18000	1.5	1	T1aN0M0	IA	0	Incomplete	-0.508855	T1	-0.509048	NAT1	T1-NAT1	-0.30956	0.251925	0.06775	0.263904	0.259467	0.163253	0.224755	0.175473	0.135359	0.144038	0.0666724	0.745303	-0.284217	0.513705	-0.12166	-0.218086	-0.3463	-0.28333	-0.241962	-0.102872	0.124924	-0.0367472	-0.0383427	-0.653526
X1191N	X1191T	1	3.8	1	44.47	SI	51	Male	High	10.07	0	low	low	500	1.4	3	T2N0M0	II	A	Complete	-0.885201	T1	0.909006	NAT2	T1-NAT2	0.17969	0.759162	0.0594531	-0.188914	-0.308899	-0.287922	-0.405973	-0.109853	0.0290712	-0.0117558	-0.0590592	0.721281	-0.450318	0.530028	-0.287844	-0.0670885	0.122954	0.243076	-0.236137	-0.0807525	-0.126466	-0.0983148	-0.150926	0.500462
X1193N	X1193T	1	2.1	1	10.37	SIII	40	Male	High	3.9	1	NA	low	500	16	1	T2N0M0	II	A	Incomplete	0.768456	T2	0.641057	NAT2	T2-NAT2	-0.186565	-0.60271	-0.238941	0.317463	0.481066	0.410759	0.297081	0.216528	-0.146603	-0.046039	0.0994474	0.427472	-0.191103	-0.699107	0.0416394	-0.135892	-0.264909	-0.257643	-0.300653	-0.0564004	-0.00194589	0.0892094	0.0650857	0.793964
X1195N	X1195T	1	1	1	11.1	SIII	42	Female	High	1013.77	1	NA	low	500	7	1	T4N0M0	IIIB	C	Absent	0.949046	T2	0.702133	NAT2	T2-NAT2	0.736926	-0.595319	0.334709	0.219703	0.262599	0.190447	0.279898	0.216281	0.172064	0.192083	0.0682709	0.80967	0.12111	-0.780413	0.175176	-0.180829	-0.257649	-0.324518	-0.295412	-0.0919997	0.00553283	-0.0837829	0.0323998	0.772713
X1205N	X1205T	1	14.67	0	51.43	SII	44	Male	High	12.07	1	high	low	0	3.5	1	T2N0M0	II	B	Incomplete	-0.806234	T1	0.172886	NAT2	T1-NAT2	-0.204517	0.679396	-0.188641	-0.0824	0.0195272	0.339829	0.206031	-0.149865	-0.0721231	-0.0494766	-0.249788	-0.73822	0.0344067	0.701879	-0.143966	-0.23192	-0.318646	-0.273959	-0.314075	-0.106483	-0.0736152	-0.0501309	-0.130376	0.523252
X1215N	X1215T	1	40.93	0	60	SI	57	Male	High	17.98	1	low	medium	0	8	1	T4N0M0	IIIB	C	Incomplete	-0.975448	T1	0.00403103	NAT2	T1-NAT1	-0.273062	0.55867	-0.189616	-0.140299	0.00837337	0.14793	0.338206	-0.110414	-0.202927	-0.0861728	-0.241282	-0.440099	-0.12134	0.550662	-0.0964173	-0.22568	-0.298759	-0.213924	-0.230566	-0.079709	0.15773	0.113586	-0.0465435	0.332923
X1216N	X1216T	0	60	0	60	SII	49	Male	Low	65.75	0	low	medium	0	1.5	1	T1aN0M0	IA	0	Incomplete	-0.624559	T1	-0.705555	NAT1	T1-NAT1	-0.384242	-0.661534	0.00802389	0.287806	0.34272	0.339786	0.482152	0.14906	0.00484186	-0.0204182	0.126908	-0.96797	-0.226268	-0.344626	-0.151493	-0.177316	-0.293339	-0.283959	-0.519267	-0.146649	-0.182179	-0.214596	-0.212278	-0.53126
X1217N	X1217T	1	4.9	1	53.63	SIII	64	Female	High	179.53	1	low	low	667000	11	1	T2N0M0	II	A	Absent	0.962258	T2	0.799774	NAT2	T2-NAT2	0.275541	0.669541	0.285069	0.296374	0.285983	0.0508393	0.198072	0.306454	0.295403	0.294047	0.241228	0.712658	-0.0075693	0.870342	0.192206	-0.0616939	-0.26551	-0.303378	-0.392222	-0.00558462	0.14363	0.157235	0.114564	0.704958
X1219N	X1219T	1	6.97	1	17.97	SI	38	Male	High	21.4	1	low	low	2500000	10	1	T3N0M0	IIIB	C	Incomplete	-0.623207	T1	0.641509	NAT2	T1-NAT2	-0.429236	-0.000307977	-0.205137	0.090951	0.222833	0.207886	0.34776	0.148823	-0.0303014	-0.12217	-0.00137544	-0.828765	-0.317211	0.7915	-0.0478583	-0.279583	-0.308726	-0.168271	-0.261185	-0.184561	-0.0323426	0.0285502	0.0431647	0.691099
X1224N	X1224T	1	1.3	1	26.9	SII	51	Male	High	5170.52	1	low	low	849000	7	1	T3N1M0	IVA	C	Absent	0.0677863	T2	-0.135394	NAT2	T2-NAT2	-0.533188	-0.595011	-0.220977	0.285386	0.291874	-0.0121724	0.130841	0.197291	0.132266	-0.059658	0.0187563	0.232522	-0.310557	-0.311672	-0.070768	-0.147012	-0.238065	-0.271199	-0.167021	-0.171357	-0.0479375	-0.094113	-0.00847919	-0.908223
X1225N	X1225T	0	60	0	60	SII	46	Male	Middle	7.73	0	low	low	2510	6.5	1	T1bN0M0	IB	A	Absent	-0.372445	T1	-0.217571	NAT2	T1-NAT1	-0.197209	-0.315676	-0.0266171	0.213478	0.357332	0.0609132	0.0485518	0.0575272	-0.128208	-0.225884	-0.167634	-0.789036	-0.13012	0.677549	-0.03856	-0.22941	-0.217445	-0.280804	-0.351638	-0.054483	0.0712997	0.0100721	0.0409992	0.245765
X1226N	X1226T	1	1.37	1	29.67	SIII	38	Male	High	351181	1	low	medium	2280	8	3	T3N0M1	IVB	C	Absent	0.941012	T2	0.697329	NAT2	T2-NAT2	-0.0344195	0.726517	-0.205971	0.129136	0.331961	0.46613	0.252845	0.0476458	-0.179118	-0.017192	-0.0022939	-0.318448	-0.360347	0.683092	0.0975161	-0.164748	-0.26344	-0.265014	-0.350328	-0.0436825	0.163521	0.135003	0.143232	0.550046
X1229N	X1229T	1	5.83	1	13.17	SIII	66	Male	High	2000	1	low	low	500	10	1	T2N0M0	II	C	Incomplete	0.883511	T2	0.655468	NAT2	T2-NAT2	0.521704	0.934709	0.276146	0.175916	0.194742	0.00228093	-0.264689	0.0838687	0.245181	0.408697	0.217383	0.880197	0.530534	0.858331	0.202483	-0.0943797	-0.15462	-0.117853	-0.0964287	0.00496716	0.0254439	0.084344	0.0951765	0.782261
X1230N	X1230T	1	9.37	0	60	SII	62	Male	Low	6.1	0	medium	low	500	1.5	1	T1aN0M0	IA	0	Incomplete	0.0650808	T2	0.434751	NAT2	T2-NAT2	0.266508	0.859563	0.190985	0.0605684	0.195797	-0.0259367	-0.0289298	0.0563071	0.0982569	0.0566934	0.156011	-0.643979	0.450873	0.838004	0.245267	-0.0798962	-0.193156	-0.0565585	-0.241617	0.0513866	-0.022767	-0.0488979	0.00497314	0.543579
X1232N	X1232T	0	50.1	0	60	SI	58	Male	Low	4.15	0	low	medium	2780000	4	1	T1bN0M0	IB	A	Incomplete	-0.607838	T1	-0.697011	NAT1	T1-NAT1	-0.41123	0.553742	-0.21777	0.0233915	0.211551	0.334664	-0.235344	-0.144085	-0.200003	-0.242842	-0.159235	-0.83708	0.0492262	0.599014	-0.197096	-0.236765	-0.355263	-0.222225	-0.487101	-0.17964	-0.140826	-0.0901139	0.0054672	-0.959655
X1241N	X1241T	1	11.87	1	17.8	SIII	47	Male	High	63.33	1	low	low	0	8.5	1	T2N0M0	II	A	Absent	0.907617	T2	-0.230639	NAT2	T2-NAT1	-0.0460802	0.283338	0.218927	0.347485	0.353717	0.197097	0.217174	0.300274	0.217631	0.307595	0.110604	0.305205	-0.0738539	0.622421	-0.133263	-0.19558	-0.236789	-0.224873	-0.418801	-0.162357	-0.139088	-0.144057	-0.187777	-0.611026
X1250N	X1250T	0	60	0	60	SI	62	Female	Low	3.69	0	NA	medium	0	4.5	1	T1bN0M0	IB	A	Absent	-1.00345	T1	-0.948105	NAT1	T1-NAT1	-0.230453	-0.704034	-0.0885197	0.0107672	-0.0288621	-0.169876	0.114979	0.0673132	-0.0854082	-0.183817	-0.100936	-0.309516	-0.208767	-0.66369	-0.125453	-0.255308	-0.355644	-0.300332	-0.430679	-0.099812	0.0404686	-0.0844956	0.0429074	-0.531876
X1252N	X1252T	1	12.13	1	35.9	SII	51	Male	Low	5.63	0	medium	medium	135	2.5	1	T1bN0M0	IB	A	Complete	-0.376018	T1	-0.659147	NAT1	T1-NAT1	0.288591	-0.652602	-0.07035	0.162605	0.295373	0.350775	0.283652	0.0137287	-0.09326	-0.132398	-0.14484	-0.0578996	0.417477	-0.531876	0.0493433	-0.211707	-0.297569	-0.364562	-0.395855	-0.122872	0.00300019	0.0203523	0.0280648	0.904219
X1257N	X1257T	0	1.67	1	12.07	SIII	29	Female	High	7926.24	1	low	medium	12900	2.3	1	T2N0M0	II	A	Absent	0.685016	T2	-0.191104	NAT2	T2-NAT1	0.147672	-0.487219	-0.103035	0.200729	0.453512	0.453622	0.340288	0.0335908	-0.191398	-0.136648	-0.0476025	0.744995	0.286982	-0.377579	0.0859377	-0.0785548	-0.210402	-0.313698	-0.179358	-0.0399548	0.0549891	-0.112718	-0.130676	-0.464737
X1258N	X1258T	1	2.4	1	34.13	SII	34	Female	High	80000	1	low	medium	500	13	1	T3N0M1	IVB	C	Absent	-0.672947	T1	0.922712	NAT2	T1-NAT2	0.261352	-0.433631	0.0449255	-0.00502471	-0.0904401	-0.0601003	0.0402566	-0.13499	-0.124467	-0.104388	-0.15939	0.655066	0.528933	-0.761318	0.208155	-0.184674	-0.276052	-0.201388	-0.406795	-0.0231136	0.076524	0.145305	0.163849	0.936249
X1263N	X1263T	0	60	0	60	SI	73	Male	Low	3.3	0	medium	medium	0	2.5	1	T1bN0M0	IB	A	Incomplete	-1.01146	T1	-0.545676	NAT1	T1-NAT1	-0.436801	-0.768402	-0.0988748	0.259807	0.226849	0.106486	0.268484	0.0533066	0.0764743	-0.0736202	0.0119238	-0.989529	-0.170315	-0.629504	0.0257624	-0.271678	-0.288436	-0.297308	-0.334553	-0.218374	-0.203391	-0.221905	-0.0859447	-0.665845
X1273N	X1273T	0	60	0	60	SI	40	Male	Low	1.78	0	low	medium	500	3.5	1	T1bN0M0	IB	A	Absent	-0.887038	T1	-0.793565	NAT1	T1-NAT1	-0.347029	-0.803511	-0.258005	0.19992	0.390048	0.233954	0.212749	-9.82519e-05	-0.259816	-0.291109	-0.0314815	0.688328	-0.278451	-0.816446	-0.226538	-0.227708	-0.237455	-0.274867	-0.356239	-0.188756	-0.156263	-0.0449903	-0.122782	-0.458885
X1278N	X1278T	1	28.47	0	60	SI	31	Male	High	146.96	1	low	low	0	2.5	1	T2N0M0	II	A	Complete	-0.725925	T1	0.0928077	NAT2	T1-NAT2	-0.380945	-0.778565	-0.276566	0.192378	0.238381	0.0608951	0.358811	0.0326298	-0.162183	-0.271925	-0.158292	-0.932553	0.172587	-0.880505	-0.0209228	-0.291015	-0.343291	-0.323847	-0.166144	-0.13488	-0.00826162	0.0503772	-0.0549036	0.447798
X1283N	X1283T	1	7.57	1	26.8	SI	58	Male	High	5.75	1	high	low	50300	6	3	T3N0M0	IIIA	B	Absent	-0.922242	T1	-0.346951	NAT2	T1-NAT1	-0.412987	-0.802279	-0.225555	-0.0545307	0.277437	0.344736	0.236091	-0.147237	-0.205209	-0.249781	-0.17755	-0.698799	0.00997004	-0.830613	-0.051541	-0.207439	-0.309482	-0.317269	-0.232108	-0.202683	0.0334606	0.0152969	-0.0283291	-0.668617
X1284N	X1284T	1	1.97	1	31.4	SI	55	Male	High	23.62	1	medium	low	547000	7	1	T3N0M0	IIIA	B	Absent	-0.785717	T1	0.321761	NAT2	T1-NAT2	-0.44886	-0.777025	-0.30515	-0.21746	-0.181602	-0.117246	-0.322808	-0.176646	-0.234629	-0.15653	-0.0217192	-0.775177	0.21607	-0.907607	0.256029	-0.150534	-0.274979	-0.362208	-0.150294	-0.0403975	0.187786	0.0979291	0.123954	0.516477
X1291N	X1291T	0	23.3	0	23.3	SI	54	Male	High	2.77	0	medium	medium	14500	4	2	T2N0M0	II	B	Incomplete	-0.868225	T1	-0.96821	NAT1	T1-NAT1	-0.344168	-0.753003	-0.141415	0.227205	0.276884	0.165287	-0.00557304	0.209287	-0.0585892	-0.168427	0.109322	0.672005	-0.340626	-0.712658	-0.306512	-0.299785	-0.398284	-0.380314	-0.376423	-0.187491	-0.105556	-0.13501	-0.0839181	-0.980289
X1299N	X1299T	0	57.23	0	57.23	SIII	57	Male	Low	1960.2	0	low	low	500	4	1	T4N0M0	IIIB	C	Absent	0.524459	T2	0.31489	NAT2	T2-NAT2	0.661355	-0.509393	0.4338	0.138985	0.0170721	-0.205418	0.183023	0.200733	0.374284	0.427709	0.25279	0.73976	0.514357	-0.774253	0.124295	-0.282232	-0.258244	-0.29374	-0.225006	-0.153351	-0.090123	-0.0587296	0.0720181	0.846936
X1317N	X1317T	1	15.73	1	22.7	SII	70	Male	High	29.64	0	low	medium	2890000	2	2	T2N0M0	II	A	Absent	-0.810944	T1	0.283743	NAT2	T1-NAT2	0.248473	-0.622113	-0.00886239	-0.0734347	0.0509274	0.0541336	-0.0677113	-0.0484473	0.00725477	-0.0527262	-0.118721	0.533723	-0.264032	-0.438559	0.02395	-0.0981998	-0.263053	-0.348659	-0.344347	-0.0457342	0.133244	0.0464658	-0.118226	-0.933785
X1321N	X1321T	0	60	0	60	SI	57	Female	High	120.7	1	medium	medium	10500	6.8	1	T2N0M0	II	A	Absent	-0.488098	T1	-0.701558	NAT1	T1-NAT1	-0.456336	-0.781337	-0.300959	0.300928	0.347956	0.319553	0.338379	0.0589598	0.149938	-0.0568448	-0.087359	-0.748383	-0.0796283	-0.87065	-0.0492627	-0.28313	-0.344191	-0.325542	-0.187473	-0.0999666	0.0965499	0.0433576	0.0273288	0.190022
X1325N	X1325T	1	20.03	1	44	SIII	64	Female	Middle	243.2	0	NA	low	0	7.5	1	T3N0M0	IIIA	B	Absent	0.684014	T2	-0.607991	NAT1	T2-NAT1	0.50156	-0.716046	0.254864	0.155353	0.239116	0.131035	0.29374	0.00718858	-0.0476891	0.130015	0.0394344	0.16138	-0.191736	-0.741916	-0.262816	-0.173604	-0.308226	-0.311651	-0.309051	-0.169394	-0.107545	-0.100614	0.00559444	0.162304
X1326N	X1326T	0	60	0	60	SII	51	Female	Middle	564.1	0	low	low	500	9	1	T1bN0M0	IB	A	Absent	0.19311	T2	-0.81711	NAT1	T2-NAT1	-0.346983	-0.640899	-0.0554361	0.214924	0.319389	0.27737	0.25137	0.0465435	0.157397	0.0883506	0.00171971	-0.582692	-0.257959	-0.587927	-0.126773	-0.0975635	-0.230872	-0.200073	-0.415999	-0.133376	-0.115674	-0.0949172	-0.0382285	-0.971666
X1350N	X1350T	1	1.27	1	5.27	SI	38	Female	High	33.6	1	low	low	684	24	1	T4N0M0	IIIB	C	Incomplete	0.093863	T2	0.616656	NAT2	T2-NAT2	-0.355641	-0.605482	-0.321837	-0.0536282	0.260342	0.229366	-0.18039	-0.0438149	-0.291239	-0.27867	-0.0119453	-0.646135	-0.297873	-0.597167	-0.0474031	-0.193313	-0.34339	-0.279858	-0.240277	-0.155202	0.018407	-0.06082	-0.0118101	0.611949
X1354N	X1354T	0	60	0	60	SII	64	Female	High	838.7	1	low	medium	0	5	1	T4N0M0	IIIB	C	Incomplete	-0.577196	T1	-0.893931	NAT1	T1-NAT1	0.140251	-0.300585	-0.0353135	0.0296839	0.224504	0.366141	0.440643	-0.00336822	-0.0544348	0.0376808	-0.0610699	0.0893132	-0.142074	-0.34093	-0.0368058	-0.152235	-0.193949	-0.295388	-0.200093	-0.114532	-0.106207	-0.146551	-0.115275	-0.868494
X1368N	X1368T	0	49.63	0	49.63	SII	70	Male		135.9	0	NA	medium	0	5	1	T1bN0M0	IB	A	Incomplete	-0.466149	T1	-0.810598	NAT1	T1-NAT1	-0.300727	-0.859871	-0.183248	0.248466	0.356715	0.420859	0.51346	0.150012	0.0402474	-0.0878637	0.0212196	-0.209424	-0.338182	-0.7336	-0.246173	-0.27733	-0.35094	-0.293652	-0.360446	-0.284884	-0.163172	-0.0539849	-0.160622	-0.878041
X1371N	X1371T	1	3.83	1	8.83	SIII	26	Male	Middle	5995.25	0	low	low	33	8	1	T3N0M0	IIIA	B	Absent	0.64367	T2	0.63997	NAT2	T2-NAT2	0.561438	-0.566985	0.300365	0.148731	0.27014	0.157217	0.299015	0.140331	0.128137	0.173078	0.0453872	0.677549	0.107407	-0.685864	0.080557	-0.129726	-0.250926	-0.246144	-0.362492	-0.13961	0.0105131	-0.00654346	-0.0693032	0.798275
X1379N	X1379T	1	20.63	0	60	SII	69	Male	Middle	10.1	0	NA	medium	8160000	5.5	1	T3N0M0	IIIA	B	Absent	-0.519698	T1	-0.669222	NAT1	T1-NAT1	0.244899	-0.658762	0.209814	-0.0173181	0.118243	-0.0495532	0.196708	-0.0136242	0.0800618	0.222749	0.177582	-0.74284	-0.22543	-0.659994	-0.0793441	-0.130315	-0.298875	-0.334316	-0.174233	-0.171702	0.0638513	0.0420931	-0.127808	-0.981521
X1382N	X1382T	1	18.23	0	45.33	SIII	55	Male	Low	63.75	0	high	low	0	2	1	T1aN0M0	IA	A	Incomplete	-0.25557	T2	-0.486664	NAT2	T2-NAT1	0.472569	-0.396058	0.346625	0.174712	0.18645	-0.15554	0.15084	0.0267659	0.302309	0.316069	0.10214	0.240838	-0.257744	-0.589159	-0.130755	-0.283647	-0.337909	-0.331924	-0.404324	-0.130063	-0.0513911	-0.0572664	-0.198839	0.710502
X1384N	X1384T	0	33.7	0	33.7	SIII	29	Male	Middle	20687.2	0	low	low	5600	8	1	T1bN0M0	IB	A	Incomplete	0.690876	T2	-0.236696	NAT2	T2-NAT1	0.34349	-0.755467	0.121636	0.314645	0.45587	0.389332	0.618303	0.206534	0.204753	0.0860113	0.088351	-0.707114	-0.10266	-0.666461	-0.0972725	-0.263983	-0.260303	-0.241857	-0.394219	-0.121295	-0.0624661	-0.114323	0.0540297	0.432091
X1387N	X1387T	1	1.4	1	22.97	SIII	49	Male	Middle	4.1	0	low	low	86300	17	1	T4N0N0	IIIB	C	Absent	0.534554	T2	-0.39008	NAT2	T2-NAT1	0.277728	-0.838004	0.113756	0.29494	0.239682	0.205302	0.282421	0.219818	0.102123	0.0446637	0.14712	0.708346	-0.412241	-0.792732	-0.110113	-0.295684	-0.371524	-0.357832	-0.355102	-0.202631	-0.0289802	-0.0336419	-0.0217499	-0.182322
X1388N	X1388T	1	12.8	0	59.6	SI	45	Male	Middle	19.9	0	medium	medium	6330000	10	1	T1bN0M0	IB	A	Incomplete	-0.333067	T2	0.946738	NAT2	T2-NAT2	-0.27021	-0.668925	-0.33423	0.229535	0.441755	0.324715	-0.438744	-0.108776	-0.331027	-0.346634	-0.235768	-0.677241	0.194125	0.910687	0.221792	-0.0602223	-0.157474	-0.234105	-0.44841	-0.0812188	0.0495138	0.0524207	0.0581497	0.648291
X1389N	X1389T	0	36.93	0	36.93	SII	63	Female		6.9	0	low	low	187000	5	1	T1bN0M0	IB	A	Incomplete	-0.557717	T1	-0.135076	NAT2	T1-NAT1	0.58983	-0.55251	0.096948	-0.129033	-0.205338	-0.330809	-0.412055	-0.178744	-0.0935832	-0.115519	-0.0487794	0.461657	0.153141	-0.809055	0.0959161	-0.186995	-0.27812	-0.302991	-0.270063	-0.0919993	0.10828	0.192557	0.0847271	0.534955
X1395N	X1395T	0	50.2	0	50.2	SI	50	Male		11.5	0	low	low	500	5	1	T1bN0M0	IB	A	Absent	-0.771615	T1	-0.470297	NAT2	T1-NAT1	0.0495801	-0.838928	-0.0435425	0.0304829	0.21593	0.294811	0.1619	0.0473258	-0.0217494	-0.0570484	-0.0252678	0.929781	-0.123033	-0.70927	0.0296559	-0.142605	-0.255795	-0.292835	-0.180144	-0.169166	-0.117375	-0.110225	-0.102209	-0.988297
X1397N	X1397T	1	4.63	0	56.4	SIII	49	Male	High	4014.75	1	medium	low	500	7	1	T4N0M0	IIIB	C	Absent	0.947382	T2	0.641065	NAT2	T2-NAT2	0.445377	-0.668617	0.166437	0.173052	0.27218	0.304593	0.086269	0.13348	0.182761	0.341267	0.243355	0.371728	-0.0713357	-0.890668	0.0838491	-0.169628	-0.262099	-0.304724	-0.228038	-0.121863	0.0188897	0.0871845	0.0713811	0.722513
X1398N	X1398T	1	17.63	1	30.5	SII	50	Male	Low	7.9	0	low	low	6520	3.5	1	T1bN0M0	IB	A	Absent	-0.464088	T1	0.589593	NAT2	T1-NAT2	0.162205	0.608254	0.145377	0.0249911	-0.00258831	0.0225606	0.0394462	0.0927866	0.205325	0.172481	0.181795	0.465353	0.159539	0.744071	0.0723656	-0.148178	-0.35041	-0.182553	-0.198919	-0.0590814	0.139104	0.226144	0.0910261	0.709886
X1405N	X1405T	1	5.13	1	33.27	SIII	37	Male	Middle	225.3	0	low	low	173000	16	1	T4N0M0	IIIB	C	Incomplete	0.530698	T2	0.869787	NAT2	T2-NAT2	0.60879	0.895904	0.221677	-0.0759648	0.0300586	0.188803	-0.0784288	0.0354281	-0.0670301	0.117035	0.0530393	0.613489	-0.169079	0.728365	0.163231	-0.152333	-0.262075	-0.299443	-0.220576	-0.0284059	0.208167	0.215885	0.155944	0.731444
X1411N	X1411T	1	4.93	1	21.73	SII	54	Male	High	3.8	1	medium	low	0	3.5	1	T4N0M0	IIIB	C	Incomplete	-0.0591309	T2	-0.524642	NAT1	T2-NAT1	-0.217286	0.0982445	-0.267598	0.164323	0.24575	0.163427	0.0885014	0.0345848	-0.118305	-0.111467	0.0683943	-0.756391	-0.00454837	0.62858	-0.204698	-0.267572	-0.403874	-0.376432	-0.572353	-0.169211	-0.17773	-0.112758	-0.124925	-0.389898
X1438N	X1438T	1	7.6	1	27.87	SI	70	Male	High	1.7	1	NA	medium	0	4.5	1	T2N0M0	II	A	Incomplete	-0.767525	T1	0.628709	NAT2	T1-NAT2	-0.0725943	0.619649	-0.214586	-0.092446	-0.300114	-0.361727	-0.354296	0.00746348	0.0245146	-0.0935113	0.0571039	-0.545427	0.324133	0.88882	0.183937	-0.121978	-0.260274	-0.34986	-0.0046132	-0.0378302	0.203101	0.135924	-0.0202694	0.435787
X1441N	X1441T	1	6.13	1	45.37	SI	63	Male	High	11	1	medium	low	5270	5	1	T3N0M1	IVB	C	Incomplete	-0.921482	T1	0.0152474	NAT2	T1-NAT2	-0.434235	-0.482291	-0.131144	0.0282013	0.099163	0.222571	-0.0447623	0.000680577	-0.170585	-0.121086	-0.186386	-0.920234	0.387114	-0.296889	0.264186	-0.131145	-0.289002	-0.305472	-0.462477	-0.0641078	0.0418161	0.0208743	-0.094424	-0.264552
X1451N	X1451T	1	1	1	5.67	SIII	48	Female	High	692744	1	medium	low	500	13	1	T3N0M0	IIIA	A	Absent	0.641059	T2	0.12847	NAT2	T2-NAT2	0.234121	-0.461657	-0.20158	0.121511	0.466352	0.521218	0.350176	-0.0766153	-0.216834	-0.128065	-0.221141	-0.273791	0.00872123	-0.715122	-0.0113992	-0.291481	-0.406451	-0.376288	-0.39129	-0.166166	-0.0224347	-0.0152019	0.0243733	0.753927
X1456N	X1456T	1	6.57	1	21.87	SI	65	Male	Middle	1.75	0	high	low	500	12	1	T1bN0M0	IB	C	Incomplete	-0.41978	T1	-0.497299	NAT2	T1-NAT1	-0.104415	0.898368	-0.0822963	0.138405	0.358938	0.31433	0.168341	0.0590121	-0.223488	-0.222283	-0.103628	-0.567909	-0.0853537	0.638743	-0.264628	-0.246666	-0.368918	-0.189827	-0.401394	-0.215508	-0.284016	-0.274044	-0.139215	0.252849
X1460N	X1460T	1	1.83	1	5.57	SII	73	Female	High	149.9	1	medium	medium	500	12	1	T4N0M0	IIIB	C	Incomplete	0.16076	T2	0.271432	NAT2	T2-NAT2	-0.0526055	-0.708962	-0.105974	0.235264	0.311983	0.437964	0.470805	0.142491	-0.0219124	-0.0585787	-0.0720371	-0.670465	0.213409	-0.711426	-0.0231137	-0.180544	-0.334972	-0.333655	-0.336832	-0.0923868	0.0648641	0.0406366	0.0345604	0.749615
X1463N	X1463T	1	20.33	0	38.97	SI	73	Male	Middle	2.1	0	low	medium	0	9.5	1	T1bN0M0	IB	A	Absent	-1.09593	T1	0.382411	NAT2	T1-NAT2	0.216664	-0.574376	-0.0691204	-0.128162	-0.211924	-0.186788	-0.403151	-0.0673819	-0.158884	-0.175471	-0.11854	0.486603	0.270906	-0.37142	0.30103	-0.103528	-0.262131	-0.317223	-0.531959	-0.105351	0.0165869	0.0975287	0.0186451	0.483831
X1465N	X1465T	1	16.23	0	57.9	SII	52	Male	High	14.1	1	low	medium	5720	10.4	1	T3N0M0	IIIA	B	Incomplete	-0.490956	T1	-0.529694	NAT1	T1-NAT1	0.334266	-0.542963	-0.0123631	-0.125697	-0.252575	0.14433	0.117486	-0.0676162	0.0489285	0.114818	-0.0899118	0.728057	-0.138158	-0.296889	-0.0736699	-0.15635	-0.177077	-0.199627	-0.328723	-0.100624	-0.154519	-0.187948	-0.146056	-0.900524
X1469N	X1469T	1	2.83	1	2.83	SIII	24	Male	High	42	1	medium	low	56000	13	1	T3N1M0	IVA	C	Absent	0.673017	T2	-0.0898833	NAT2	T2-NAT2	0.631106	-0.178318	0.385873	-0.0194893	-0.021886	-0.165292	-0.173098	0.0304407	0.175866	0.324585	-0.0234988	0.937481	-0.261784	-0.484139	-0.0959117	-0.245983	-0.22378	-0.199476	-0.216012	-0.182091	-0.0386288	-0.179909	-0.175841	-0.961195
X1470N	X1470T	1	6.8	0	38.63	SI	51	Male		48	0	low	low	21600000	5	1	T1bN0M0	IB	A	Absent	-0.961851	T1	0.18628	NAT2	T1-NAT2	0.430644	-0.615337	-0.0914358	-0.0345036	0.0560556	-0.0290406	-0.479093	-0.0821261	-0.230714	-0.177724	-0.0848364	-0.261164	0.32947	-0.455805	0.180892	-0.138347	-0.291332	-0.287626	-0.0765034	-0.0894896	0.101453	-0.0118378	-0.0483689	-0.302125
X1471N	X1471T	1	9.67	0	58.6	SI	43	Male	High	2791.4	1	NA	low	711	13	1	T2N0M0	II	C	Incomplete	0.145807	T2	0.308098	NAT2	T2-NAT2	-0.378051	0.373884	-0.305173	0.291633	0.358994	0.10492	-0.549607	0.0565785	-0.303967	-0.239469	-0.0947128	-0.773021	0.204327	0.789344	0.0296948	-0.242507	-0.373822	-0.19418	-0.27707	-0.100549	-0.064284	0.0210063	0.19407	0.831845
X1479N	X1479T	1	7.5	1	25	SII	57	Male	High	4	1	low	low	2570	7.8	1	T3N0M0	IIIA	B	Incomplete	-0.352652	T2	-0.51143	NAT1	T2-NAT1	0.359505	-0.539575	-0.0585135	0.188278	0.309912	0.256352	-0.0645651	-0.0114575	-0.287926	-0.241124	-0.0598763	-0.445026	-0.319727	-0.467816	-0.207521	-0.16905	-0.278997	-0.228397	-0.344247	-0.16084	-0.181802	-0.147252	-0.192785	0.580844
X1506N	X1506T	1	12.27	1	15.2	SIII	36	Male	High	154.8	1	low	low	500	11	1	T4N0M0	IIIB	C	Absent	-0.359693	T2	-0.266497	NAT2	T2-NAT1	0.474781	-0.529104	0.293909	0.111792	0.213274	0.122455	0.333999	-0.0581635	0.115835	0.227132	0.0825459	0.928857	-0.0295751	-0.314444	-0.0856919	-0.0838776	-0.225528	-0.28607	-0.404705	-0.0989664	-0.0971037	-0.164394	-0.192064	-0.291038
X1511N	X1511T	1	2.9	0	43.8	SI	58	Male	High	50.1	0	low	high	354000	8	2	T3N0M0	IIIA	B	Complete	-0.783135	T1	0.896814	NAT2	T1-NAT2	-0.41037	0.130274	-0.254586	-0.00653073	-0.137237	0.221281	0.26215	-0.00705098	0.0838038	-0.0998269	-0.0848826	-0.0542039	0.2824	0.890052	0.17192	-0.210015	-0.331275	-0.24327	-0.260713	-0.0706638	0.0257647	-0.0115772	0.120182	0.825993
X1520N	X1520T	1	26.07	0	56.53	SIII	22	Male	High	9.5	1	low	low	500	8	1	T3N0M0	IIIA	B	Absent	0.411141	T2	-0.443071	NAT2	T2-NAT1	0.675896	-0.672621	0.36291	0.214071	0.30716	0.233752	0.256369	0.220098	0.133483	0.14328	0.108369	0.601478	-0.082447	-0.519557	-0.057964	-0.192812	-0.23614	-0.20563	-0.309792	-0.17867	-0.15495	-0.21357	-0.174542	-0.329535
X1522N	X1522T	1	46.47	0	57.03	SII	30	Male	Middle	224	0	low	low	1060000	7	1	T1bN0M0	IB	A	Complete	-0.226373	T2	-0.184126	NAT2	T2-NAT1	-0.282393	-0.349553	-0.140457	0.00216038	0.29192	0.0915774	0.0892938	-0.0644083	-0.0846383	0.107908	-0.119627	-0.86449	0.408147	-0.352017	0.0543181	-0.196759	-0.307784	-0.314516	-0.13596	-0.212704	-0.0597747	-0.0647244	-0.0897528	-0.902679
X1535N	X1535T	0	1.9	1	7.37	SIII	55	Male	High	8.5	1	medium	medium	199000	9	1	T4N0M0	IIIB	C	Incomplete	0.746175	T2	0.780922	NAT2	T2-NAT2	0.598897	0.86603	0.379176	0.143654	0.000589779	-0.15608	-0.0798101	0.131389	0.277292	0.408552	0.0478196	0.875885	-0.0955204	0.843548	0.0586112	-0.13847	-0.346886	-0.135049	0.270281	-0.00555445	0.240029	0.265963	0.0776834	0.700647
X1555N	X1555T	1	9	0	34	SIII	71	Male	High	12.3	1	medium	low	500	7	2	T3N0M0	IIIA	B	Incomplete	0.660531	T2	0.60454	NAT2	T2-NAT2	0.0301791	-0.691099	-0.0739556	0.182734	0.186282	-0.0230778	0.120401	0.158573	0.00379802	0.275254	0.189577	0.591931	0.285287	-0.731752	0.0930799	-0.205404	-0.273625	-0.256782	-0.102877	-0.162436	0.049482	0.0835467	-0.0208817	0.983061
X1564N	X1564T	1	6.23	1	27.43	SI	52	Male	High	6.1	1	low	low	725000	7	1	T4N0M0	IIIB	C	Incomplete	-0.211602	T2	-0.692511	NAT1	T2-NAT1	0.129769	0.431167	-0.220251	0.132723	0.338005	0.357026	-0.296179	0.00176383	-0.300948	-0.287618	-0.0271506	-0.29073	-0.281849	0.566677	-0.21981	-0.1825	-0.342991	-0.281212	-0.452776	-0.1163	-0.220293	-0.187833	-0.203923	-0.639051
X1569N	X1569T	1	1	1	14.1	SIII	63	Male	High	216	1	low	low	500	7	1	T4N0M0	IIIB	C	Absent	0.669426	T2	1.10122	NAT2	T2-NAT2	0.345781	0.876809	0.341933	0.232763	0.226288	0.157001	0.43167	0.153169	0.343942	0.366563	0.219743	0.927626	0.282951	0.632892	0.23639	0.233777	0.183364	0.179342	0.393969	0.213186	0.391785	0.424612	0.216316	0.882661
X1570N	X1570T	1	8.4	1	27.87	SIII	64	Female	High	340.2	1	medium	low	0	4.5	1	T2N0M0	II	B	Incomplete	0.327435	T2	0.00819911	NAT2	T2-NAT2	0.420906	-0.679704	0.190766	0.274274	0.326458	0.183519	0.376256	0.262764	0.016007	0.029802	-0.0312513	0.525408	0.168844	-0.723437	0.0159171	-0.0862037	-0.176986	-0.0233747	0.0878401	-0.123646	-0.12546	-0.0492843	-0.0965161	0.961503
X1571N	X1571T	1	17.97	0	53.77	SI	77	Male	Low	4.4	0	low	medium	500	4	1	T1bN0M0	IB	A	Complete	-0.963607	T1	-0.540054	NAT1	T1-NAT1	-0.0211955	-0.510625	-0.307674	-0.0035802	0.0264779	0.248401	0.324617	-0.164382	-0.0557921	-0.172909	-0.213381	-0.932553	0.103872	-0.234062	-0.121644	-0.176423	-0.223283	-0.235785	-0.215892	-0.212732	-0.212207	-0.19671	-0.212031	-0.845704
X1585N	X1585T	1	0.97	1	37	SIII	67	Female	High	45.5	0	low	medium	772000	9.5	3	T3N0M0	IIIA	B	Incomplete	0.669333	T2	-0.0819744	NAT2	T2-NAT2	0.655275	-0.395134	0.474732	0.131585	0.0692493	-0.227775	-0.248695	0.157422	0.258206	0.290885	0.265152	0.910995	-0.0721205	-0.785956	-0.0236885	-0.213612	-0.36224	-0.399234	-0.356976	-0.0438623	0.151067	0.0750049	-0.000675753	0.999384
X1586N	X1586T	1	8.73	1	8.97	SIII	55	Female	High	921.8	1	medium	low	19400000	12	1	T3N0M1	IVB	C	Incomplete	0.755195	T2	0.689098	NAT2	T2-NAT2	0.572898	-0.645519	0.226417	0.331477	0.405289	0.412177	0.192646	0.233545	-0.0588424	-0.138158	0.138321	0.740992	0.152205	-0.750539	0.246227	-0.0901632	-0.217349	-0.227333	0.0636737	-0.0632049	0.0746333	-0.0125276	0.0217292	0.855251
X1606N	X1606T	0	43.37	0	51.7	SI	27	Male	Low	7.8	0	low	medium	500	3.5	1	T1bN0M0	IB	A	Incomplete	-1.00995	T1	-0.755433	NAT1	T1-NAT1	-0.0946534	-0.689868	-0.0677613	0.103633	0.12771	-0.0626803	0.017824	0.0152997	0.0209756	-0.142736	-0.155654	-0.780413	0.00800935	-0.387743	-0.174999	-0.192874	-0.333393	-0.325273	-0.437569	-0.198166	-0.139674	-0.135431	-0.158615	-0.933785
X1609N	X1609T	1	6.13	0	30.47	SII	60	Male	High	3.5	1	low	low	500	11	1	T4N0M0	IIIB	C	Incomplete	0.518077	T2	-0.502937	NAT2	T2-NAT1	-0.0250929	-0.566985	-0.125036	0.0835301	0.34137	0.410225	0.346424	0.0122485	-0.12118	-0.0490939	-0.056026	-0.94518	-0.318621	-0.571913	-0.18125	-0.277861	-0.398478	-0.339347	-0.428008	-0.204336	-0.127117	-0.10286	-0.13494	-0.973206
X1612N	X1612T	1	3.87	1	13.67	SII	60	Female	High	2000	1	medium	low	6990000	3	1	T2N0M0	II	A	Absent	-0.220774	T2	-0.153458	NAT2	T2-NAT2	0.177035	-0.773021	0.298666	0.220321	0.285772	0.168261	0.466309	0.245748	0.34697	0.235305	0.180981	0.850015	-0.148735	-0.773637	-0.0364613	-0.254032	-0.373723	-0.26098	-0.290906	-0.178725	-0.00270894	-0.0224921	0.028194	0.169387
X1617N	X1617T	1	6.03	1	37.03	SI	42	Male	High	2.7	1	low	low	943000	10.5	1	T2N0M0	II	A	Incomplete	0.169907	T2	-0.648973	NAT1	T2-NAT1	-0.488379	-0.619649	-0.286508	0.0705701	0.303732	0.227323	-0.0267062	0.0337033	-0.230868	-0.199085	-0.0273272	-0.936557	0.125103	-0.505082	-0.0942831	-0.183568	-0.32359	-0.314441	-0.467409	-0.125069	-0.0576278	-0.0524958	-0.169664	-0.965507
X1620N	X1620T	1	2.67	1	8.93	SII	55	Female	High	1285.8	1	low	low	500	3.5	1	T2N0M0	II	A	Absent	-0.613901	T1	-0.49328	NAT2	T1-NAT1	0.140132	-0.857715	0.188927	0.165313	0.246964	0.302238	0.407962	0.132285	-0.107056	-0.1372	0.0478176	0.844164	-0.123825	-0.552202	-0.123172	-0.1389	-0.286037	-0.305131	-0.40651	-0.10404	0.0316846	-0.0498387	-0.118659	-0.576532
X1621N	X1621T	1	6.03	0	53.33	SII	35	Male	Middle	20.2	0	low	low	500	17	1	T4N0M0	IIIB	C	Complete	0.829046	T2	-0.346358	NAT2	T2-NAT1	-0.370634	-0.684632	-0.162375	0.302388	0.46075	0.484701	0.242401	0.160378	-0.0878981	-0.136469	0.0255127	-0.966123	-0.294281	-0.462273	-0.079758	-0.157836	-0.304089	-0.354613	-0.42649	-0.205299	-0.12287	-0.0395895	-0.209079	-0.955651
X1627N	X1627T	1	2.87	1	4.63	SIII	60	Female	High	5635.4	1	medium	low	0	13	1	T4N0M0	IIIB	C	Incomplete	0.916193	T2	0.195403	NAT2	T2-NAT2	0.43236	-0.674161	0.204697	0.35089	0.489563	0.473449	0.57737	0.272714	-0.0453486	-0.0987518	0.0279042	0.118879	0.192722	-0.760086	0.0253595	-0.270691	-0.343039	-0.243809	-0.426149	-0.138482	-0.0939601	-0.0497759	-0.0167531	-0.566061
X1638N	X1638T	0	53.33	0	53.33	SI	33	Male	Low	20.4	0	high	low	3170	2	1	T1aN0M0	IA	A	Incomplete	-0.866553	T1	-0.00990452	NAT2	T1-NAT1	-0.327339	0.155836	-0.213826	0.134937	0.240794	0.0720938	0.206083	0.0569744	-0.176575	-0.226046	-0.186006	-0.797967	0.203521	0.881429	0.109538	-0.129388	-0.317308	-0.372763	-0.253374	0.004505	0.163867	0.14877	-0.00963337	-0.221743
X1681N	X1681T	1	19	0	43.67	SII	34	Male	High	221.4	1	medium	low	500	5.9	1	T2N0M0	II	A	Complete	-0.36061	T1	-0.156436	NAT2	T1-NAT1	0.280724	0.73052	0.138586	0.144352	0.240409	0.191668	0.397298	0.12047	0.118822	0.0650851	0.171689	0.212196	0.308003	0.648291	0.0501032	-0.175145	-0.27522	-0.31956	-0.363701	-0.090084	-0.0673523	-0.0621356	0.0126427	-0.514321
X1683N	X1683T	1	16.33	0	38.93	SII	63	Female	High	1470.4	1	low	low	0	5	1	T2N0M0	II	A	Incomplete	0.0483073	T2	-0.782468	NAT1	T2-NAT1	-0.00466781	0.761934	-0.279601	0.0711827	0.41456	0.399377	0.164521	-0.050684	-0.324431	-0.26116	-0.191402	0.824145	-0.334257	0.485371	-0.219358	-0.166821	-0.336634	-0.337705	-0.355932	-0.0874601	-0.0397439	-0.0798978	-0.0525973	-0.774869
X1684N	X1684T	1	1.13	1	4.4	SIII	43	Male	High	3948.75	1	low	low	2320	10.5	>3	T4N0M1	IVB	C	Incomplete	0.937485	T2	-0.20388	NAT2	T2-NAT1	-0.294758	0.0508161	0.00512302	0.25066	0.274296	0.336733	0.366475	0.138474	0.255821	0.06813	0.202275	-0.0665229	-0.167694	-0.682784	-0.200667	-0.222882	-0.331109	-0.350546	-0.298278	-0.207956	-0.0348957	-0.0828021	-0.0347595	0.517709
X1704N	X1704T	1	1.13	1	7.4	SIII	31	Male	High	200000	1	low	low	17500	16	2	T4N0M1	IIIB	C	Absent	0.772299	T2	0.813414	NAT2	T2-NAT2	0.535875	0.974438	0.203189	0.275928	0.493805	0.519407	0.215328	0.102091	-0.108796	-0.113442	0.0924164	0.607946	0.150639	0.880197	0.0679257	-0.252272	-0.316507	-0.251881	-0.407009	-0.213947	-0.0563637	0.0215476	0.182013	0.497998
X1713N	X1713T	0	21.5	1	23.8	SI	64	Female	High	31.5	1	medium	medium	4220000	7.5	1	T2N0M0	II	A	Complete	-0.859965	T1	0.139394	NAT2	T1-NAT2	-0.325667	-0.626732	-0.317216	-0.0494986	0.00903145	-0.040166	-0.444734	-0.119974	-0.318094	-0.337401	-0.151047	-0.936865	0.521592	0.624577	0.231426	-0.1593	-0.353228	-0.315577	-0.296928	-0.036858	0.0869074	0.113047	0.0387796	0.700955
X1732N	X1732T	1	6.43	0	48.3	SI	34	Male	Low	529	0	medium	medium	48600	2	1	T1aN0M0	IA	A	Complete	-0.448835	T1	-0.307573	NAT2	T1-NAT1	-0.484615	0.128426	-0.0227123	0.211229	0.267244	0.182021	0.35486	0.211027	0.0782726	-0.0303043	0.0399584	-0.367724	-0.148272	0.65445	-0.172077	-0.285176	-0.319951	-0.359989	-0.439484	-0.0606041	-0.0600379	-0.0359474	-0.0268629	0.338158
X1759N	X1759T	1	4.47	1	17.83	SIII	56	Male	High	3.25	1	low	low	372000	6	1	T2N0M0	II	A	Incomplete	0.980039	T2	-0.290607	NAT2	T2-NAT1	0.17127	0.385587	0.24229	0.32641	0.353619	0.262543	0.307317	0.197295	0.297288	0.168771	0.202184	0.355097	-0.0338557	-0.310132	-0.0874481	-0.129535	-0.259871	-0.233855	-0.342565	-0.115585	-0.0703393	-0.142095	-0.200858	-0.86603
X1765N	X1765T	0	37.4	0	37.4	SI	65	Female	High	1.91	1	low	low	999	4.3	1	T2N0M0	II	A	Incomplete	-0.887378	T1	-0.796446	NAT1	T1-NAT1	-0.31917	-0.31506	-0.185681	0.137421	0.172451	-0.221979	-0.300228	0.0453279	-0.154828	-0.188984	-0.0380965	-0.657838	0.0274583	-0.502618	-0.0687909	-0.182333	-0.287839	-0.315471	-0.367313	-0.121073	-0.107629	-0.117184	-0.103802	-0.594087
X1803N	X1803T	1	10.07	0	37.37	SII	65	Male	High	365.5	1	medium	low	0	4.9	1	T4N0M0	IIIB	C	Absent	-0.56937	T1	-0.521271	NAT1	T1-NAT1	0.382031	0.91777	0.337751	0.0829035	-0.00816428	-0.0765608	-0.0271639	0.0469081	0.214073	0.262281	0.179368	0.668617	0.128795	0.760394	-0.129016	-0.30052	-0.333905	-0.28323	-0.408814	-0.142124	-0.123986	-0.197809	-0.0563857	0.500462
X1810N	X1810T	1	3.47	1	23.6	SII	53	Male	High	697	1	NA	low	192000	6	1	T2N0M0	II	A	Incomplete	-0.228278	T2	0.538807	NAT2	T2-NAT2	0.459032	-0.638128	0.214735	0.0693821	0.0356841	0.181549	0.358247	0.0345471	-0.0307578	0.0120373	0.0053638	-0.0597475	-0.144636	-0.650755	0.108851	-0.151401	-0.265816	-0.170258	-0.0454225	-0.117542	0.109694	0.0682369	0.0332112	0.536803
X1819N	X1819T	1	1.63	0	40.1	SIII	55	Female	High	2000	1	medium	low	0	8.7	1	T2N0M1	IVB	C	Incomplete	0.926197	T2	0.238583	NAT2	T2-NAT2	0.0825376	-0.670465	-0.0950918	0.321214	0.519041	0.529413	0.572793	0.24461	-0.142388	-0.150389	0.097288	-0.194641	-0.221237	-0.607946	-0.0948698	-0.162779	-0.35574	-0.290262	-0.296408	-0.172987	-0.0475367	-0.0576607	-0.0227976	0.614721
X1820N	X1820T	1	0.93	1	29.37	SIII	40	Male	High	1306.9	1	low	low	927000	12	1	T4N0M0	IIIB	C	Absent	0.803401	T2	0.339611	NAT2	T2-NAT2	0.111909	0.914383	0.195536	0.186355	0.15881	0.0714131	0.294493	0.242683	0.384844	0.399724	0.19421	0.507853	-0.0445746	0.746535	-0.18033	-0.17629	-0.297384	-0.201776	-0.224979	-0.15459	-0.0939959	-0.0488002	-0.156235	0.580844
X1821N	X1821T	1	0.97	1	9.7	SIII	58	Male	High	92935.8	1	low	low	12500000	11	2	T3N0M0	IIIA	B	Complete	1.00686	T2	-0.221301	NAT2	T2-NAT1	0.444435	-0.583	0.0475379	0.239734	0.381447	0.415061	0.434093	0.171557	-0.0398685	0.186599	0.0640372	-0.381275	-0.140933	-0.587619	-0.103528	-0.139071	-0.29877	-0.267008	-0.445369	-0.0797133	-0.132337	-0.169994	0.00730219	-0.393902
X1827N	X1827T	1	7.73	0	38.03	SI	25	Female	High	200000	1	NA	low	35200	18	1	T4N0M0	IIIB	C	Incomplete	-0.933259	T1	0.416911	NAT2	T1-NAT2	-0.291697	0.377271	-0.159613	-0.0580673	0.176306	0.260601	-0.0600037	-0.083863	-0.166489	-0.0849999	-0.189436	-0.892208	-0.469032	0.659994	-0.143555	-0.130237	-0.199254	-0.0468413	0.398903	-0.138395	0.00207418	0.02307	-0.123727	-0.330767
X1847N	X1847T	0	32.03	0	32.03	SII	57	Female	High	68771.1	1	low	low	62600	13	1	T2N0M0	II	A	Incomplete	0.566627	T2	0.150354	NAT2	T2-NAT2	-0.205442	-0.347706	0.00786738	0.283199	0.438065	0.446514	0.46653	0.238031	0.0492745	-0.0703758	0.0123193	-0.618725	-0.0762759	-0.614413	0.0487163	-0.181158	-0.329868	-0.24155	-0.113002	-0.0517022	-0.0167802	-0.021861	-0.100459	0.704034
X1851N	X1851T	1	23.03	0	31.4	SII	69	Male	Low	290	0	low	medium	14500	1.5	1	T1aN0M0	IA	0	Incomplete	-0.678311	T1	-0.151258	NAT2	T1-NAT1	0.147155	0.233754	-0.0400158	0.157981	0.161467	0.200757	0.408904	0.132552	0.202135	0.159277	0.0639887	0.105944	-0.236581	0.427164	-0.104224	-0.24496	-0.359785	-0.261539	-0.118662	-0.121758	0.0513177	0.0458824	-0.0052793	0.686788
X1853N	X1853T	1	6	1	6.5	SIII	43	Male	High	4.4	1	NA	low	0	10	1	T2N0M0	II	A	Incomplete	0.77024	T2	-0.176515	NAT2	T2-NAT2	-0.101555	0.781953	0.0933059	0.078639	0.160989	-0.0341475	-0.00742564	0.0289881	0.312421	0.368516	0.17452	-0.167847	-0.179555	-0.451186	-0.0402209	-0.182703	-0.33241	-0.272362	-0.298498	-0.183698	-0.0826453	-0.0254672	-0.082876	-0.303357
X1876N	X1876T	1	1.43	1	2.03	SI	62	Male	High	3.3	1	low	low	9760	10.5	1	T2N0M1	IVB	C	Absent	-1.01154	T1	0.830805	NAT2	T1-NAT2	-0.161411	-0.375115	-0.215571	-0.204021	-0.28424	-0.244882	-0.224245	-0.204591	-0.159524	-0.144933	-0.107174	-0.91931	0.544312	-0.372652	0.274175	0.211288	0.227364	0.222901	0.241544	0.151245	0.204618	0.34475	0.0736008	0.580844
X1879N	X1879T	1	1.1	0	36.2	SIII	46	Male	High	114898	1	low	low	82500	8	1	T2N0M0	II	A	Incomplete	0.867343	T2	-0.201604	NAT2	T2-NAT1	0.251041	0.621497	0.106941	0.221358	0.299527	0.519799	0.453563	0.115084	0.0836022	0.0627619	0.0584198	0.314444	-0.0878912	-0.60117	-0.220617	-0.223749	-0.404104	-0.356259	-0.334232	-0.200933	-0.0638922	-0.132325	-0.109364	0.243302
X1881N	X1881T	1	1.07	1	1.07	SIII	43	Male	High	7023.1	1	low	medium	3180000	8	1	T4N0M0	IIIB	C	Incomplete	0.855022	T2	0.0721991	NAT2	T2-NAT2	0.128332	-0.645211	-0.0848818	0.282466	0.397465	0.414864	0.348322	0.148918	-0.109673	-0.0932309	0.127041	0.26178	0.0576947	0.222051	-0.0478823	-0.292481	-0.40989	-0.342523	-0.393589	-0.178937	-0.0464412	0.0456548	-0.0456257	0.691715
X1894N	X1894T	1	7.33	0	33.93	SIII	44	Male	High	406.5	1	medium	medium	3515000	5	1	T2N0M0	II	B	Incomplete	0.617383	T2	-0.632822	NAT1	T2-NAT1	0.528343	0.868494	0.206619	0.245933	0.339391	0.278625	0.480567	0.224061	0.0457649	0.00465633	0.123366	0.066215	0.151584	0.364028	-0.147171	-0.252283	-0.353923	-0.304745	-0.310964	-0.0909779	0.0558181	0.02689	-0.00413715	0.286726
X1899N	X1899T	1	23.4	0	35.57	SIII	49	Male	High	33.8	1	low	medium	500	4.5	2	T2N0M0	II	B	Incomplete	0.694049	T2	-0.181342	NAT2	T2-NAT1	0.637067	0.973514	0.333202	0.239478	0.258119	0.278003	0.512986	0.23704	0.162911	0.245808	0.107932	0.406837	-0.169914	0.727133	-0.229868	-0.257953	-0.241731	-0.141255	-0.252951	-0.219789	-0.202503	-0.136384	-0.140254	0.0625192
X1912N	X1912T	1	15.6	0	34.2	SII	53	Female	Low	56.3	0	low	high	665000	2.9	1	T1bN0M0	IB	A	Incomplete	-0.814105	T1	-0.469733	NAT2	T1-NAT1	0.295996	0.748075	0.0743616	0.172831	0.05725	0.0892525	0.010384	0.114223	0.0857055	0.120397	0.0665848	-0.0597475	0.234814	0.909147	0.0395477	-0.206208	-0.332488	-0.335458	-0.488054	-0.141909	-0.249665	-0.210268	-0.0639551	-0.887281
X1935N	X1935T	1	23.27	0	60	SIII	43	Female	High	476.3	1	low	medium	0	3.6	2	T4N0M0	IIIB	C	Incomplete	0.863868	T2	-0.559151	NAT1	T2-NAT1	0.368369	0.74284	0.296901	0.251446	0.208087	0.326659	0.486922	0.231431	0.320561	0.334815	0.191777	0.243302	-0.114147	0.584232	-0.149045	-0.084409	-0.225222	-0.232008	-0.41011	-0.0547491	-0.163919	-0.235129	-0.154146	-0.975978
X1944N	X1944T	1	38.03	0	38.03	SII	56	Male	High	2000	1	low	low	100000000	3	1	T2N0M0	II	A	Absent	0.263337	T2	-0.590935	NAT1	T2-NAT1	-0.0377183	0.472744	0.0385008	0.122418	0.054062	0.254287	0.459809	0.161232	0.278429	0.271655	0.109545	0.161072	-0.402403	0.552202	-0.198863	-0.235709	-0.342256	-0.30311	-0.438841	-0.121501	-0.151553	-0.11335	-0.174551	0.383739
X1951N	X1951T	1	5.57	0	33.33	SI	58	Female	High	3.5	1	NA	low	2030000	9	1	T2N0M0	II	A	Incomplete	-0.100858	T2	-0.506579	NAT2	T2-NAT1	-0.451625	0.189406	-0.242801	0.332422	0.472845	0.616791	0.456757	0.175946	-0.246876	-0.319655	-0.174268	-0.902371	-0.211756	0.496766	-0.147249	-0.228556	-0.281208	-0.218136	-0.356193	-0.0852144	0.00118794	-0.101565	-0.159081	-0.448414
X1952N	X1952T	1	1.07	1	2.17	SIII	59	Female	High	200000	1	low	low	4980	9	1	T4N0M0	IIIB	C	Incomplete	0.917522	T2	0.64107	NAT2	T2-NAT2	0.402631	0.920234	0.0575804	0.218714	0.395665	0.431076	0.33092	0.195867	0.00866264	0.191879	-0.0735157	0.413305	-0.0798699	0.533723	0.171552	-0.200354	-0.347804	-0.325129	-0.333024	0.00182025	0.164133	0.220154	0.169169	0.804127
X1981N	X1981T	1	1.07	1	4.43	SIII	26	Female	High	185837	1	NA	low	635	16	>3	T4N0M1	IVB	C	Incomplete	0.966952	T2	0.0673877	NAT2	T2-NAT2	0.400372	0.927318	0.191913	0.265933	0.401618	0.391464	0.389617	0.244249	0.162397	0.326221	-0.062171	0.299353	-0.357378	0.494918	-0.16774	-0.146391	-0.283313	-0.31136	-0.499824	-0.189095	-0.0920183	-0.0606078	-0.0627112	-0.275331
X1986N	X1986T	1	6.73	0	30.6	SII	33	Male	High	1.7	1	medium	low	500	3.3	2	T2N0M0	II	B	Incomplete	-0.358962	T2	-0.42493	NAT2	T2-NAT1	0.230622	0.327995	-0.0450271	0.282127	0.236181	0.239542	0.4007	0.18747	-0.0557326	-0.116296	0.0476945	-0.570989	-0.308905	0.411149	-0.215778	-0.22508	-0.273333	-0.254029	-0.225902	-0.126758	-0.126387	-0.216598	-0.127714	-0.133354
X1997N	X1997T	1	7.53	1	23.33	SII	58	Male	High	928.25	1	medium	low	20	3.2	1	T4N0M0	IIIB	C	Complete	-0.487733	T1	-0.121141	NAT2	T1-NAT1	0.475065	0.302125	0.168604	0.186065	0.0357759	0.0222246	0.374674	0.174711	0.179954	0.0614944	0.0419587	0.0360333	-0.367635	0.192793	-0.17408	-0.0882361	-0.256508	-0.267682	-0.40887	-0.0626171	-0.0625895	-0.171332	-0.160081	-0.563597
X2000N	X2000T	1	13.63	0	32.63	SII	51	Male	High	21.25	1	low	low	259000	5.2	1	T4N0M0	IIIB	C	Absent	0.0783297	T2	0.793549	NAT2	T2-NAT2	-0.210819	0.0227903	-0.135433	0.320208	0.308345	0.261171	0.372289	0.23505	-0.14051	-0.108263	0.128458	-0.568217	0.000925232	0.850323	0.000774847	-0.078623	-0.15935	-0.206124	-0.280377	0.0712246	0.120043	0.160159	0.0167224	0.664306
X2002N	X2002T	1	19.03	0	33.73	SI	70	Female	High	11.25	0	medium	high	0	5	4	T2N0M0	II	B	Absent	-1.09798	T1	-0.599476	NAT1	T1-NAT1	0.0704533	0.880505	0.0248692	-0.0958798	-0.156793	0.0336365	0.139079	-0.0588166	-0.189638	-0.197046	-0.209395	-0.245457	-0.0349376	0.60271	-0.11515	-0.224453	-0.385161	-0.381488	-0.257584	-0.0920774	0.0514948	-0.117682	-0.129717	-0.826609
X2018N	X2018T	1	3.2	1	15.97	SII	60	Male	High	18455.3	1	medium	low	1000	9	1	T2N1M1	IVB	C	Incomplete	0.572217	T2	-0.320729	NAT2	T2-NAT1	-0.0809129	0.511241	0.0249653	0.232501	0.349592	0.47018	0.565397	0.183435	0.129229	0.0424388	0.0232802	-0.0751463	-0.371008	-0.622729	-0.227841	-0.212975	-0.393046	-0.278606	-0.347533	-0.202262	-0.173162	-0.130233	-0.160835	0.670465
X2033N	X2033T	1	17.7	0	30.83	SIII	34	Male	Low	1613.4	0	low	low	767	1.5	1	T1aN0M0	IA	0	Absent	0.820556	T2	-0.745214	NAT1	T2-NAT1	0.524523	0.868802	0.307271	0.244215	0.278686	0.37416	0.497446	0.222278	0.186125	0.228077	0.0802478	0.326147	-0.238477	0.485371	-0.205941	-0.210465	-0.329251	-0.298036	-0.38051	-0.123227	-0.159491	-0.152634	-0.199415	-0.412381
X2064N	X2064T	1	4.33	0	26	SI	53	Female	High	2430	1	low	low	41.3	4.2	1	T2N0M0	II	A	Incomplete	-1.02482	T1	-0.401783	NAT2	T1-NAT1	0.0323511	0.737604	-0.0178604	-0.146562	-0.322211	-0.341215	-0.435641	-0.0407745	0.00297186	0.0223162	-0.171787	-0.982137	-0.250185	0.641515	-0.156481	-0.264445	-0.40117	-0.374707	-0.389291	-0.171988	-0.0551632	0.014443	-0.120988	-0.338774
X2068N	X2068T	1	3.3	1	12.77	SIII	27	Male	High	486.5	1	low	low	500	3.6	1	T2N0M0	II	B	Incomplete	0.916696	T2	0.899524	NAT2	T2-NAT2	-0.00539336	0.263012	0.0802127	0.268909	0.300698	0.120144	-0.0687966	0.23903	0.117457	0.16562	0.259624	-0.0403449	0.339702	0.973822	0.310656	-0.17818	-0.311862	-0.228449	-0.297714	0.00308565	0.211382	0.28872	0.164783	0.802587
X2101N	X2101T	1	2.97	1	16.13	SII	29	Male	High	18.3	1	NA	low	2200	6.5	1	T3N0M0	IIIA	B	Absent	-0.339174	T2	0.68479	NAT2	T2-NAT2	-0.431374	-0.0477364	-0.114417	0.110628	0.150994	-0.00209691	0.364608	0.178965	0.0807209	0.0555523	0.136911	-0.326455	-0.171102	0.756698	-0.0501284	-0.164052	-0.366991	-0.294393	-0.323493	-0.0187328	0.173365	0.13293	0.115294	-0.393286
X2114N	X2114T	1	3.5	1	19.33	SIII	31	Male	High	109650	1	NA	low	0	13	5	T3N0M0	IIIA	B	Incomplete	1.06981	T2	0.524294	NAT2	T2-NAT2	0.588797	0.761934	0.184432	0.369049	0.485706	0.40897	0.417512	0.261349	-0.0386214	0.141799	0.0556568	0.536495	-0.295777	0.529412	-0.044769	-0.162871	-0.26461	-0.255487	-0.21372	-0.0644879	-0.0535321	-0.0715303	-0.0624333	-0.330151
X2117N	X2117T	1	10.53	0	26.37	SII	41	Male	High	18.1	1	low	medium	0	6	1	T4N0M0	IIIB	C	Incomplete	-0.226021	T2	0.903415	NAT2	T2-NAT2	-0.0979676	0.774561	-0.348053	-0.0240433	0.24282	0.405832	0.409159	-0.179998	-0.274719	-0.201534	-0.179589	0.0819218	-0.190233	0.807515	0.194488	-0.0699123	-0.228931	-0.308837	-0.164554	-0.0290616	0.0308284	0.115327	0.00749715	0.391746
X2126N	X2126T	1	8.27	1	10.83	SII	61	Male	High	13.1	1	high	low	3230000	6.5	2	T3N0M1	IVB	C	Incomplete	0.110335	T2	0.464828	NAT2	T2-NAT2	-0.262337	0.528488	0.0095314	0.0586985	0.114201	0.119243	0.4873	0.208894	0.230463	0.249521	0.130559	-0.736988	0.0733957	0.908531	0.187832	-0.1483	-0.306843	-0.339232	0.127235	-0.0109718	0.259607	0.257844	0.193046	0.0348014
X2127N	X2127T	1	11.57	0	25.87	SI	62	Female	High	9.9	1	medium	medium	437000	6.5	1	T2N0M0	II	A	Complete	-0.947748	T1	-0.149867	NAT2	T1-NAT1	-0.435138	0.34709	-0.272823	-0.0327936	-0.0301463	-0.139527	-0.364805	-0.135757	-0.343238	-0.351986	-0.0962595	-0.718509	-0.264506	0.526024	-0.122307	-0.17204	-0.285136	-0.27807	-0.337292	-0.0918801	-0.0589623	-0.135728	-0.11258	-0.585464
X2149N	X2149T	1	3.5	0	14.33	SIII	69	Female	High	51038.4	1	low	low	17000	7.2	1	T2N0M1	IVB	C	Absent	0.909768	T2	-0.172727	NAT2	T2-NAT2	-0.196533	0.455805	-0.233474	0.200023	0.4331	0.559859	0.496264	0.1085	-0.189736	-0.189056	0.0021142	-0.0763782	-0.178049	0.424084	-0.15884	-0.224655	-0.309811	-0.266864	-0.367035	-0.129284	-0.135163	-0.110779	-0.0906017	-0.874038
X2161N	X2161T	1	6.27	1	12.6	SIII	46	Female	High	14306.5	1	low	low	3480	7	3	T3N0M0	IIIA	B	Incomplete	0.63446	T2	-0.114424	NAT2	T2-NAT2	-0.0599063	0.588543	-0.0562523	0.284235	0.451293	0.217226	0.449899	0.258058	0.0160164	-0.0142663	-0.0619346	-0.658762	0.0118661	0.813982	0.0247103	-0.185478	-0.320511	-0.294879	-0.285702	-0.068878	-0.135103	-0.233622	-0.161763	0.192177
X2164N	X2164T	1	7.67	0	15.87	SIII	64	Male	High	2000	1	medium	low	500	9	1	T4N1M0	IVA	C	Absent	0.469979	T2	0.379469	NAT2	T2-NAT2	0.556349	0.996612	0.225092	0.224412	0.230678	0.0718724	0.135091	0.207761	0.325414	0.279836	0.146245	0.563597	-0.205121	0.831229	-0.0723475	-0.218332	-0.341894	-0.192935	-0.202801	-0.131469	0.0197214	-0.053466	-0.044694	0.483831
X2169N	X2169T	1	6.53	0	6.53	SII	78	Male	High	82250.3	1	low	low	12300	8.6	1	T3N0M0	IIIA	B	Incomplete	0.110189	T2	-0.313447	NAT2	T2-NAT1	-0.395652	0.29073	-0.167416	0.18233	0.38725	0.39021	0.248296	0.0818336	-0.257455	-0.278154	0.0720649	-0.330767	-0.130363	0.688944	-0.248748	-0.217232	-0.353612	-0.238141	-0.434486	-0.228639	-0.314282	-0.26578	-0.146845	-0.80967
X2195N	X2195T	1	3.47	0	24.8	SII	53	Male	High	197700	1	medium	low	100000000	10	1	T4N0M0	IIIB	C	Incomplete	0.280829	T2	0.538524	NAT2	T2-NAT2	-0.183153	0.497074	-0.026416	0.313243	0.417139	0.423189	0.370566	0.138473	-0.155022	-0.21442	-0.0978888	-0.481367	0.15805	-0.412381	0.18393	-0.0993409	-0.260049	-0.287835	-0.229193	0.0247514	0.133012	0.0336103	0.0393959	-0.187866
X2218N	X2218T	1	6.77	0	23.4	SIII	53	Male	High	430.8	1	low	low	2750	4.8	1	T2N0M0	II	A	Incomplete	0.730678	T2	0.0534031	NAT2	T2-NAT2	0.225532	0.902679	0.132759	0.23791	0.303379	0.392237	0.422565	0.22863	0.116367	0.0864391	0.100395	-0.433015	-0.338877	0.592239	-0.0772152	-0.168788	-0.283704	-0.277495	-0.367794	-0.0877172	-0.0459149	-0.106185	-0.143573	-0.111796
X2226N	X2226T	1	6.73	1	21.03	SII	64	Male	High	160170	1	low	medium	1400000	10	1	T4N0N0	IIIB	C	Incomplete	0.203465	T2	-0.356025	NAT2	T2-NAT1	-0.00210983	-0.0110872	0.037536	0.170371	0.221827	0.207059	0.43562	0.158037	0.202514	0.107936	0.252339	0.510009	-0.363257	0.309516	-0.146683	-0.198917	-0.329751	-0.241055	-0.211187	-0.129219	0.123531	0.0538159	-0.109084	0.419156
X2230N	X2230T	1	6.33	0	10.87	SII	44	Male	High	6.1	1	low	low	347	12	1	T2N0N0	II	A	Incomplete	0.596792	T2	-0.455234	NAT2	T2-NAT1	-0.397995	0.226055	-0.0135807	0.270495	0.290564	0.12039	0.0813906	0.245442	0.131976	0.128877	0.163236	0.0603634	0.0488882	-0.676317	-0.238803	-0.267917	-0.332983	-0.280001	-0.382166	-0.143597	-0.18155	-0.147131	-0.0801188	-0.336618
X2234N	X2234T	1	8.27	0	21.6	SI	72	Male	High	55.9	1	low	low	117000	10	1	T4N0N0	IIIB	C	Incomplete	0.151728	T2	-0.132628	NAT2	T2-NAT2	-0.394227	0.34863	-0.22888	0.274983	0.450656	0.3845	0.332785	0.0739795	-0.279214	-0.328672	0.0196223	-0.870342	-0.0121023	0.684324	0.0225293	-0.238222	-0.261557	-0.241439	-0.10599	-0.0862745	-0.0974213	-0.202821	-0.084503	-0.558054
X2255N	X2255T	1	2.33	0	21.4	SI	39	Female	High	144.22	1	low	low	4750	7	1	T2N0M0	II	A	Incomplete	-1.071	T1	0.589158	NAT2	T1-NAT2	-0.412984	-0.772713	-0.201014	-0.262312	-0.307557	-0.279175	-0.328208	-0.155049	-0.138746	-0.167335	-0.138424	0.329843	-0.211332	0.0468124	0.0155289	-0.00515385	0.025568	0.134973	0.0628003	0.0565208	-0.0228029	-0.141028	0.0933545	0.07915
X2313N	X2313T	1	6.5	0	18.7	SII	57	Male	High	16.68	1	low	medium	22600	9.5	1	T2N0M0	II	A	Incomplete	-0.744854	T1	-0.345408	NAT2	T1-NAT1	-0.224305	0.520788	-0.136923	-0.0331612	0.0456335	0.324261	0.421344	-0.0467455	-0.0247776	-0.0466073	-0.0820964	-0.666153	-0.452631	-0.713582	-0.157017	-0.216098	-0.312508	-0.213943	-0.206134	-0.0494607	0.00330009	-0.148157	-0.176019	-0.438251
X2353N	X2353T	1	0.93	1	10.73	SIII	42	Female	High	6213.3	1	low	low	0	9	1	T4N0M0	IIIB	C	Incomplete	1.03551	T2	0.0507794	NAT2	T2-NAT2	0.388302	0.97105	0.0196457	0.293699	0.334578	0.31257	0.0125604	0.203319	0.0844635	0.159451	0.073967	0.346166	-0.126252	0.296889	-0.0178084	-0.145148	-0.340171	-0.305595	-0.346754	-0.193746	-0.155371	-0.213808	-0.152692	-0.876193
X2362N	X2362T	1	1.17	1	13.87	SII	29	Male	High	177.76	1	low	low	18800	5	1	T2N0M0	II	B	Incomplete	0.724827	T2	0.628341	NAT2	T2-NAT2	0.27688	0.393286	0.133934	0.29921	0.290588	0.237951	0.506768	0.246179	0.171674	-0.000668446	0.150417	-0.137358	0.286974	0.813058	0.23876	-0.181478	-0.303152	-0.28175	-0.389796	0.0541795	0.12753	0.169583	0.167783	0.139205
X2436N	X2436T	0	12.63	0	12.63	SIII	24	Male	High	10982.4	1	low	low	500	4.5	1	T2N0M0	II	B	Incomplete	1.10606	T2	-0.673942	NAT1	T2-NAT1	0.355087	0.511857	0.106373	0.375759	0.493697	0.431819	0.33773	0.302452	0.0509258	0.106898	-0.0305088	0.240222	0.111837	0.353249	-0.234058	-0.26963	-0.355058	-0.313511	-0.425773	-0.0757282	0.0228661	-0.0294165	-0.211409	-0.18571
X2451N	X2451T	1	0.97	0	19.63	SIII	31	Male	High	2329.97	1	NA	low	110	13.5	3	T4N0M0	IIIB	C	Incomplete	1.08876	T2	0.530498	NAT2	T2-NAT2	0.370585	0.307053	0.20651	0.261191	0.274425	0.330313	0.485617	0.254658	0.148972	0.215007	0.27171	0.944564	-0.260289	0.296889	-0.335641	-0.275899	-0.340358	-0.0693491	-0.0364934	-0.247566	-0.226715	-0.159821	-0.0639058	0.4749
X2452N	X2452T	1	2.67	0	14.67	SI	46	Female	High	200000	1	medium	medium	500	16.5	2	T4N0M0	IIIB	C	Incomplete	-0.833247	T1	1.08303	NAT2	T1-NAT2	0.176487	0.671389	0.111164	-0.293006	-0.357944	-0.230573	-0.285727	-0.146527	-0.0329656	0.0338862	0.128306	0.36988	0.170306	0.682168	0.313975	-0.137164	-0.300114	-0.345613	0.027634	0.00512364	0.0415627	0.199676	0.163938	0.585771
X2453N	X2453T	0	17	0	17	SI	56	Male	High	72.35	1	high	medium	145000	6.5	3	T3N0M0	IIIA	B	Incomplete	-0.831357	T1	-0.123553	NAT2	T1-NAT1	-0.217882	0.41854	0.143522	0.0905612	0.18901	-0.158356	0.0741715	0.124981	0.145842	-0.0159479	-0.0355266	-0.820142	0.105094	0.593163	0.20328	-0.283728	-0.414649	-0.386156	-0.372128	0.00453328	0.233075	0.191954	0.0412185	-0.664613
X2458N	X2458T	1	5	0	16.93	SI	39	Male	High	5764.8	1	low	low	500	16	1	T2N0M0	II	A	Incomplete	-0.410462	T1	0.30912	NAT2	T1-NAT2	-0.394072	0.217123	-0.282569	0.27529	0.394627	0.0507149	-0.453473	0.0705844	-0.334719	-0.364145	-0.0884228	-0.443794	0.0469502	0.623653	0.151509	-0.142435	-0.318764	-0.322735	-0.294331	-0.0575634	-0.0341189	-0.0517043	-0.095441	-0.256852
X2467N	X2467T	0	17.07	0	17.07	SI	54	Male	High	14.5	0	high	low	633000	5.5	2	T3N0M0	IIIA	B	Incomplete	-0.469849	T1	-0.223009	NAT2	T1-NAT1	-0.464543	0.224823	-0.255713	0.176866	0.322459	0.534617	0.479741	0.131545	-0.0614383	-0.110336	-0.0328262	-0.73514	0.289429	0.619033	0.159006	-0.141659	-0.31636	-0.268866	-0.26596	0.0118813	0.0588254	0.045896	0.0173136	-0.262704
X2511N	X2511T	1	13.1	0	60	SI	60	Male	High	8.78	1	medium	medium	100000000	9	1	T3N0M0	IIIA	B	Incomplete	-0.717997	T1	-0.750883	NAT1	T1-NAT1	-0.598957	-0.0883893	-0.311801	0.224368	0.264039	0.263648	0.266623	0.118668	-0.128613	-0.215458	-0.000648621	-0.408377	-0.231501	0.427472	-0.227699	-0.246998	-0.308987	-0.257762	-0.475182	-0.206016	-0.174944	-0.192089	-0.0917191	-0.705266
X915N	X915T	0	60	0	60	SI	52	Male	High	8.23	0	low	low	173	4	2	T2N0M0	II	B	Absent	-0.905235	T1	-0.607169	NAT1	T1-NAT1	-0.249686	-0.623037	-0.234858	0.291117	0.351242	0.0964523	0.104567	0.102579	-0.201615	-0.279736	-0.103435	0.980289	-0.180802	-0.582384	0.0961778	-0.0997263	-0.323324	-0.39023	-0.364196	-0.11892	0.182943	0.0931906	-0.0464272	-0.97875
X917N	X917T	1	6.6	1	9.83	SIII	65	Male	High	2000	1	medium	low	95000	5	2	T2N0M0	II	B	Absent	-0.283599	T2	0.70974	NAT2	T2-NAT2	0.585791	-0.340314	0.0719321	-0.0332294	-0.0176082	0.0419614	-0.369337	-0.188451	-0.206889	-0.0897149	0.0256964	0.867878	0.422306	-0.735756	0.265437	-0.103633	-0.192385	-0.290686	-0.348389	-0.0338277	-0.0300228	0.0676066	0.189514	0.574376
X920N	X920T	1	8.87	0	60	SIII	42	Male	High	2000	1	medium	low	1100	4	1	T2N0M0	II	A	Absent	0.43649	T2	-0.285537	NAT2	T2-NAT1	0.577694	-0.646135	0.296831	0.101958	0.201486	0.255763	-0.341355	0.0478153	-0.0419781	0.0547439	0.0898009	0.526332	0.0218017	-0.536495	-0.122285	-0.186765	-0.315493	-0.220975	-0.302599	-0.195683	-0.175715	-0.199648	-0.0715077	0.192177
X926N	X926T	0	60	0	60	SI	69	Male	High	2000	1	medium	medium	100	3	1	T2N0M0	II	A	Absent	-0.99187	T1	-0.238769	NAT2	T1-NAT1	-0.123214	-0.690484	-0.118443	-0.201593	-0.139286	0.0570659	0.111401	-0.16097	-0.129377	-0.207184	-0.117011	0.305513	-0.056851	-0.539267	-0.00849145	-0.199731	-0.292607	-0.292565	-0.445156	-0.188996	-0.149006	-0.157876	-0.116264	-0.291654
X974N	X974T	1	1.87	1	27.93	SI	74	Male	High	6.1	0	NA	high	500	3.7	2	T2N0M1	IVB	C	Absent	-1.00021	T1	-0.556744	NAT1	T1-NAT1	-0.349481	-0.473668	-0.196889	0.110368	0.119921	-0.24001	-0.0470913	0.0552254	-0.0337855	-0.126232	-0.0963982	-0.924546	-0.116284	-0.273175	-0.102819	-0.171227	-0.249373	-0.214799	-0.109676	-0.1344	-0.139374	-0.140272	-0.224017	-0.879889
Gao's cohort (LIHC)
IDN	IDT	PatientID	OStime	OSevent	PFStime	PFSevent	Age	Sex	AFP	Liver.Cirrhosis	Diameter	BCLC	Subtype	HBsAg	Tumor.Number	TNM	T.score	T.group	N.score	N.group	group	GOBP_DNA_METABOLIC_PROCESS	GOBP_RNA_PROCESSING	GOBP_RIBOSOME_BIOGENESIS	GOBP_CYTOPLASMIC_TRANSLATION	GOBP_CELL_CYCLE	GOBP_EXTRACELLULAR_MATRIX_ASSEMBLY	GOBP_SUPRAMOLECULAR_FIBER_ORGANIZATION	REACTOME_ADAPTIVE_IMMUNE_SYSTEM	REACTOME_INNATE_IMMUNE_SYSTEM	REACTOME_RHO_GTPASE_CYCLE	PID_VEGF_VEGFR_PATHWAY	GOBP_DNA_METABOLIC_PROCESS	GOBP_RNA_PROCESSING	GOBP_RIBOSOME_BIOGENESIS	GOBP_CYTOPLASMIC_TRANSLATION	GOBP_CELL_CYCLE	GOBP_EXTRACELLULAR_MATRIX_ASSEMBLY	GOBP_SUPRAMOLECULAR_FIBER_ORGANIZATION	REACTOME_ADAPTIVE_IMMUNE_SYSTEM	REACTOME_INNATE_IMMUNE_SYSTEM	REACTOME_RHO_GTPASE_CYCLE	PID_VEGF_VEGFR_PATHWAY
P1015	T1015	1015	29.6	0	29.6	0	54	M	2.5	0	12	B	SI	+	1	IB	-0.296542	T1	0.0221842	NAT2	T1-NAT2	0.116025	0.296378	0.270135	-0.0279397	0.0386939	0.0476931	0.0189141	0.0350742	-0.00725389	-0.0715368	0.538503	-0.336176	-0.422985	-0.40931	-0.310572	-0.237085	-0.414502	-0.0180948	0.0993904	0.0795953	0.0168999	0.489328
P1021	T1021	1021	11.03	1	3.7	1	56	F	894.6	0	9.5	B	SII	+	1	IB	0.533343	T2	-0.489932	NAT2	T2-NAT1	0.327629	0.536282	0.599544	0.591052	0.198146	-0.544384	-0.198396	-0.0943384	-0.0891292	-0.179119	-0.917726	-0.329615	-0.447877	-0.435351	0.00419587	-0.201585	-0.242906	0.0628106	0.180997	0.125381	0.0630526	-0.0591414
P1025	T1025	1025	29.67	0	29.67	0	68	F	11373	1	2.5	A	SII	+	1	IB	-0.306098	T1	-0.52331	NAT2	T1-NAT2	-0.059998	0.345656	0.401832	0.382927	0.0535109	-0.313363	-0.12577	-0.0986759	-0.0827712	-0.0706149	-0.709697	-0.311004	-0.390902	-0.380767	0.218159	-0.146984	-0.315262	-0.0180192	0.282086	0.265745	0.0512279	-0.836886
P1027	T1027	1027	18.8	1	7.87	1	38	F	9.6	1	16	C	SI	+	1	IIIB	-0.582932	T1	1.05647	NAT2	T1-NAT2	0.0212182	0.0322622	0.212825	0.383886	0.0396677	-0.67413	-0.263692	0.134503	-0.0235562	-0.124856	-0.922946	-0.399422	-0.397953	-0.360197	-0.106108	-0.245634	0.44321	0.35102	0.153015	0.254873	0.279946	0.575428
P1031	T1031	1031	32.77	0	32.77	0	52	M	1406	1	3.2	A	SII	+	1	IB	-0.171965	T2	-0.59695	NAT1	T2-NAT1	0.425621	0.561916	0.450448	0.259124	0.215801	-0.436211	0.00048293	-0.112179	-0.147219	0.0826709	-0.731779	-0.242269	-0.313687	-0.302355	0.0637941	-0.23855	0.193211	0.109996	-0.101326	-0.168199	0.135685	0.0792156
P1041	T1041	1041	32.43	0	6.33	1	57	M	82.7	1	5	C	SI	+	2	IIIB	-0.563831	T1	0.225831	NAT2	T1-NAT2	0.0755453	0.386976	0.49902	-0.171592	-0.117976	-0.35817	-0.303746	-0.339182	-0.292338	-0.275438	-0.859481	-0.238923	-0.400036	-0.469267	-0.2882	-0.175033	0.298315	0.177155	0.191883	0.106006	0.174879	0.140056
P1043	T1043	1043	32.6	0	32.6	0	58	F	183.4	1	3	A	SI	+	1	IB	-0.952015	T1	0.265098	NAT2	T1-NAT2	0.0807981	-0.181651	-0.354333	0.160254	0.0575897	-0.491819	-0.14843	0.17544	0.0366084	-0.0327832	-0.961075	-0.351687	-0.485078	-0.431179	0.0321052	-0.136365	0.466602	0.324426	0.272789	0.268006	0.251328	0.503619
P1045	T1045	1045	32.53	0	32.53	0	62	M	1.6	0	3	A	SI	+	2	II	-0.943924	T1	-0.947117	NAT1	T1-NAT1	-0.0308225	-0.060624	-0.350052	-0.466999	-0.0552404	0.499392	0.186913	-0.122601	-0.0769646	-0.105374	0.114056	-0.244799	-0.375177	-0.350145	-0.102953	-0.216109	-0.282542	-0.031014	0.0116554	0.0689621	0.0588299	-0.312103
P112	T112	112	47.9	0	11.47	1	69	M	27.3	1	4	A	SI	+	1	IB	-0.597911	T1	-0.500143	NAT2	T1-NAT2	0.344896	0.485607	0.432161	0.102164	0.104507	-0.602832	-0.376179	-0.257268	-0.192046	-0.202641	-0.50803	-0.365851	-0.456163	-0.398577	0.0704383	-0.27615	-0.416126	-0.211899	0.236398	0.28509	-0.15814	0.5979
P113	T113	113	49.6	0	11.4	1	51	M	4.9	1	7.5	B	SI	+	>=3	IIIA	-0.63892	T1	-0.200299	NAT2	T1-NAT2	0.209081	0.440802	0.643121	0.574886	-0.074795	-0.653145	-0.396351	0.047931	-0.113588	-0.319159	0.339255	-0.31331	-0.374047	-0.271264	0.10877	-0.283905	-0.536681	-0.279828	0.223609	0.103332	-0.151087	0.0773626
P123	T123	123	15.67	1	7.5	1	79	M	38142	0	16	B	SII	+	1	IB	-0.0213194	T2	0.763709	NAT2	T2-NAT2	0.338897	0.501509	0.536477	0.0846646	0.168723	-0.445897	-0.355354	-0.230358	-0.283629	-0.2215	-0.647468	-0.341646	-0.420344	-0.402074	-0.257766	-0.212648	0.169364	0.1498	0.123338	0.251911	0.189726	0.64713
P125	T125	125	9.3	1	9.3	0	62	M	839.1	1	8.5	B	SIII	+	1	IB	0.562774	T2	0.620875	NAT2	T2-NAT2	0.148039	0.127484	-0.189328	-0.159272	0.251193	-0.344547	-0.0487566	0.201972	0.364421	0.081471	0.441476	-0.118218	-0.415501	-0.458216	-0.376241	-0.133982	0.439494	0.217032	0.288188	0.258253	0.206323	0.791064
P127	T127	127	48.3	0	48.3	0	66	M	342.7	1	3.5	A	SI	+	1	IB	-0.809225	T1	-0.870206	NAT1	T1-NAT1	0.294808	0.282297	0.378601	-0.0621706	0.122758	-0.209851	-0.309256	-0.198827	-0.296901	-0.250792	-0.31827	-0.230682	-0.341177	-0.17991	-0.0711822	-0.292507	-0.598788	-0.402366	0.0220889	-0.0280762	-0.220842	0.22855
P131	T131	131	48.3	0	48.3	0	50	M	222.5	1	2.5	A	SIII	+	1	IB	0.523628	T2	-0.761142	NAT1	T2-NAT1	0.419045	0.562072	0.430867	0.459776	0.320732	-0.0726403	-0.0729777	-0.0924214	-0.063366	0.00500079	-0.727311	-0.348012	-0.426183	-0.298171	-0.208792	-0.21383	-0.355958	-0.246217	0.107456	-0.00100335	-0.260606	0.0633107
P135	T135	135	25.33	1	3.63	1	43	M	42.5	1	3.5	A	SII	+	1	IB	0.530204	T2	-0.226774	NAT2	T2-NAT2	0.0450951	0.359792	0.469133	0.607288	-0.0080197	-0.0249604	-0.0504538	-0.169964	-0.0264318	0.0231306	-0.437616	-0.369322	-0.470924	-0.366968	0.275418	-0.235397	-0.15085	0.0345755	0.248655	0.21188	-0.112458	0.403181
P137	T137	137	48.1	0	14.1	1	50	M	14.6	1	2.5	A	SI	+	1	IB	-0.845627	T1	0.346266	NAT2	T1-NAT2	-0.0285578	0.0565624	-0.00370499	0.260046	-0.0701571	0.40784	0.182429	-0.0969815	-0.0740997	0.0262005	-0.557906	-0.327112	-0.500551	-0.464497	-0.308437	-0.224738	0.109542	0.19697	0.248835	0.229207	0.0418495	0.561323
P141	T141	141	49.77	0	49.77	0	81	M	4.2	1	3.5	A	SI	+	1	IB	-0.766349	T1	0.336156	NAT2	T1-NAT2	0.315989	0.270285	-0.0688432	-0.0179195	0.16838	0.391276	0.0997751	0.153815	0.0849886	-0.102794	-0.310377	-0.396626	-0.442072	-0.436166	-0.088181	-0.295808	-0.486867	0.0250311	0.15253	0.252975	0.00961601	0.479373
P145	T145	145	49.83	0	49.83	0	60	M	196.5	1	3	A	SI	+	2	II	-0.743029	T1	0.32305	NAT2	T1-NAT2	-0.232465	-0.0774127	0.195101	0.152196	-0.218758	0.238143	-0.171015	-0.10133	-0.105826	-0.181905	0.335392	-0.18535	-0.385373	-0.469662	-0.46736	-0.0645585	0.500847	0.29036	0.22422	0.18712	0.164943	0.776868
P147	T147	147	30	1	30	0	33	M	1925	1	6.5	C	SII	+	1	IIIB	-0.569661	T1	-0.588903	NAT1	T1-NAT1	0.044603	-0.0275769	-0.0112796	0.184199	0.202871	-0.384051	-0.0846656	0.066086	0.0812755	-0.133698	-0.720043	-0.286978	-0.374799	-0.276148	-0.473937	-0.262387	-0.0292105	-0.283801	-0.0534669	-0.0919378	-0.187777	0.704729
P161	T161	161	47.8	0	6.2	1	51	M	23.9	0	2.5	A	SII	+	>=3	II	0.401874	T2	-0.812977	NAT1	T2-NAT1	0.394706	0.438558	0.144598	-0.243405	0.242692	0.398068	-0.0789401	-0.257629	-0.264138	-0.153632	0.425365	-0.247334	-0.369944	-0.225126	-0.411412	-0.21212	-0.130368	-0.216387	0.00334312	-0.029066	-0.139234	0.731808
P171	T171	171	14.53	1	14.53	0	46	M	466	1	4	A	SII	+	1	IB	-0.424207	T1	-0.759963	NAT1	T1-NAT1	0.192682	0.278673	0.446503	0.134178	0.142764	-0.228376	-0.220939	-0.227161	-0.261915	-0.226423	-0.449197	-0.263503	-0.387926	-0.189397	-0.322052	-0.262059	-0.208673	-0.28331	0.00499748	-0.0883669	-0.220378	0.749425
P187	T187	187	47.1	0	47.1	0	54	M	14.5	1	3	A	SII	+	1	IB	-0.361899	T1	0.594344	NAT2	T1-NAT2	0.138406	0.347853	0.551037	0.298775	-0.0705161	0.306428	-0.0995281	-0.144077	-0.174126	-0.182546	0.859944	-0.0981767	-0.362629	-0.346797	-0.423483	-0.0726665	0.497963	0.259041	0.271582	0.180961	0.144513	0.951513
P191	T191	191	47.1	0	47.1	0	51	M	9.7	1	3.5	A	SI	+	1	IB	-0.544716	T1	0.764369	NAT2	T1-NAT2	0.0665156	0.260511	0.498379	0.30416	-0.0752929	0.337283	-0.103001	-0.177224	-0.0735937	-0.0897995	0.0958618	0.126034	-0.190894	-0.311185	-0.635968	0.13433	0.730414	0.398054	0.128098	0.218649	0.263465	0.711222
P195	T195	195	47	0	47	0	39	M	1.9	1	3.5	A	SI	+	1	IB	-0.696775	T1	-0.962379	NAT1	T1-NAT1	0.0088977	0.00915459	0.375804	0.263056	-0.0227416	0.453443	0.177477	-0.0759305	0.0871914	0.0914083	0.651637	-0.255844	-0.366118	-0.27263	-0.285202	-0.213024	-0.0773237	-0.214729	-0.0168036	-0.0753951	-0.143505	0.737431
P211	T211	211	10	1	10	0	46	M	13	1	2	A	SIII	+	1	IA	1.08282	T2	0.455518	NAT2	T2-NAT2	0.388624	0.434794	0.325392	0.20207	0.257132	0.0701933	0.211767	0.224477	0.259434	0.153193	0.865599	-0.357035	-0.473195	-0.411865	0.267908	-0.141536	0.107537	0.270887	0.27291	0.299113	0.26197	0.714374
P217	T217	217	46.8	0	46.8	0	63	F	60500	1	12	B	SI	+	1	IB	-0.385639	T1	0.115792	NAT2	T1-NAT2	0.243651	0.315274	0.399677	-0.211422	0.152256	0.25494	0.0219644	0.0725123	0.246937	0.0653422	0.534441	-0.335977	-0.434161	-0.345794	-0.136843	-0.210128	0.218384	0.0719172	0.166617	0.220731	0.0661206	0.712168
P221	T221	221	46.8	0	46.8	0	56	M	3150	1	4	A	SII	+	1	IB	-0.113778	T2	-0.932783	NAT1	T2-NAT1	0.352197	0.449321	0.435752	0.259707	0.163964	0.123051	-0.0534926	-0.219635	-0.135828	0.0398002	-0.652846	-0.227112	-0.326146	-0.152738	-0.353123	-0.162162	-0.0985536	-0.26207	-0.106148	-0.0720574	-0.153631	0.282674
P223	T223	223	46.9	0	46.9	0	72	M	2438	1	5.5	B	SIII	+	1	IB	0.114895	T2	0.771836	NAT2	T2-NAT2	-0.104852	0.135521	0.397797	0.498962	-0.0135292	0.494536	0.184452	0.0689638	0.217671	0.0115648	0.293022	-0.220136	-0.39237	-0.426153	-0.328715	-0.0329413	0.514436	0.396091	0.155239	0.317682	0.302897	0.905806
P227	T227	227	46.7	0	20.67	1	62	M	39.6	1	2	A	SII	+	2	II	-0.199457	T2	0.242987	NAT2	T2-NAT2	0.212671	0.471773	0.596044	0.338505	-0.0313103	-0.236942	-0.305448	-0.277247	-0.240602	-0.240176	-0.498919	-0.399483	-0.454591	-0.268427	0.305328	-0.183928	0.200398	0.164428	0.149668	0.104956	0.0740725	0.365812
P231	T231	231	46.87	0	2.73	1	60	M	10.3	1	9	B	SII	+	1	IB	-0.0156313	T2	-0.196073	NAT2	T2-NAT2	0.113514	0.170999	0.376866	0.266466	0.0104762	-0.171015	-0.217674	-0.231939	-0.25346	-0.125892	-0.690772	-0.364571	-0.353285	-0.163743	-0.0974664	-0.298331	-0.258609	-0.310946	-0.0861371	-0.111019	-0.124493	-0.481007
P257	T257	257	46.23	0	46.23	0	59	M	155.2	0	6	B	SII	+	1	IB	-0.349595	T1	-0.588982	NAT1	T1-NAT1	-0.0573489	0.0429507	0.221108	0.302725	0.0662509	-0.38084	-0.292238	0.0410781	0.0636944	-0.201506	-0.662909	-0.292582	-0.385168	-0.333121	-0.223122	-0.218996	-0.321027	-0.278777	0.0870968	-0.0795613	-0.111993	-0.509883
P261	T261	261	46.23	0	46.23	0	65	M	4.1	1	7.5	B	SI	+	>=3	IIIA	-0.894005	T1	0.590169	NAT2	T1-NAT2	0.0737609	0.0775129	0.192828	0.0632516	-0.0579071	-0.0848364	-0.276488	-0.0232029	-0.0838302	-0.105324	-0.378166	-0.212418	-0.438203	-0.447066	-0.32353	-0.172621	-0.0729441	0.0725507	0.326676	0.249022	0.182432	-0.0943523
P267	T267	267	45.43	1	6.2	1	62	M	87.6	1	5	A	SII	+	2	II	-0.259513	T2	0.962827	NAT2	T2-NAT2	0.286258	0.478103	0.618614	0.468126	0.059976	-0.535001	-0.415844	-0.348128	-0.344928	-0.370535	-0.323125	-0.0500732	-0.286495	-0.430364	-0.540246	-0.053579	0.632647	0.32856	0.0924135	0.150974	0.324246	0.502491
P271	T271	271	46.1	0	25.2	1	39	M	43235	1	4	A	SII	+	>=3	II	0.0966612	T2	0.0616234	NAT2	T2-NAT2	0.340068	0.410124	0.223016	0.166265	0.214552	-0.225637	0.0151893	-0.134693	-0.0914744	0.0656998	0.032273	-0.224502	-0.433064	-0.392459	-0.419547	-0.183646	0.0375048	-0.0652654	0.247994	0.155483	0.0864747	-0.0639284
P277	T277	277	42.4	1	10.77	1	63	M	98.9	1	3	A	SII	+	1	IB	0.304594	T2	-0.315374	NAT2	T2-NAT2	0.464605	0.439092	0.19067	0.240849	0.345291	0.222469	-0.081635	-0.147799	-0.258657	-0.154649	-0.305435	-0.264679	-0.413185	-0.267527	-0.0864343	-0.19509	0.0902463	-0.236167	-0.0288588	-0.135638	-0.210224	-0.607239
P283	T283	283	4.77	1	4.77	0	66	M	2178	1	10	B	SIII	+	1	IB	1.06185	T2	0.732624	NAT2	T2-NAT2	0.342895	0.322576	0.189941	0.0504362	0.305263	0.361255	0.256172	0.233168	0.333882	0.188079	0.784391	-0.337238	-0.433447	-0.334301	0.106338	-0.128966	0.260378	0.279762	0.142776	0.140683	0.296805	0.803428
P285	T285	285	10.57	1	2.5	1	62	M	60500	1	10	C	SIII	+	2	IVA	0.962543	T2	0.332323	NAT2	T2-NAT2	0.37491	0.557013	0.579585	0.52074	0.262935	-0.321546	-0.135063	-0.108948	-0.126672	-0.0959442	-0.29377	-0.381284	-0.443928	-0.306701	-0.00230531	-0.22642	-0.121978	-0.0668444	0.124393	0.0397234	0.0722184	0.578598
P311	T311	311	8.97	1	4.03	1	47	M	22.2	1	4	A	SIII	+	>=3	II	0.9587	T2	0.711978	NAT2	T2-NAT2	0.199346	0.0630678	-0.0735283	-0.277191	0.227353	0.607306	0.422614	0.210676	0.330528	0.27728	0.840334	-0.215227	-0.461428	-0.437341	-0.166252	-0.0576394	0.348185	0.189099	0.115016	0.0370419	0.17651	0.0623842
P313	T313	313	19.77	1	14.03	1	43	M	5	0	8	C	SII	+	1	IIIB	0.644483	T2	-0.466849	NAT2	T2-NAT1	0.438819	0.463012	0.192101	0.0240822	0.321608	-0.17205	-0.309504	-0.144169	-0.156132	-0.209782	-0.856393	-0.225066	-0.293345	-0.0275713	0.0400243	-0.209101	0.119298	-0.272236	-0.138878	-0.102621	-0.239866	-0.150768
P327	T327	327	44.83	0	35.47	1	52	M	12.6	0	5.5	B	SI	+	2	IIIA	-0.828241	T1	0.11929	NAT2	T1-NAT2	-0.178127	0.113806	0.503133	0.612763	-0.0156657	0.122984	-0.0389241	0.104969	-0.0224245	-0.105742	-0.418159	-0.302497	-0.404212	-0.389522	-0.519944	-0.134881	-0.0393609	-0.00661283	0.139494	0.232573	0.051763	-0.444951
P341	T341	341	44.73	0	44.73	0	63	F	3450	0	2.5	A	SI	+	1	IB	-0.775841	T1	-0.879596	NAT1	T1-NAT1	0.353356	0.355234	0.167143	0.0958762	0.177028	-0.0555667	-0.181635	-0.18536	-0.286519	-0.177059	-0.720043	-0.180773	-0.31544	-0.171914	-0.194144	-0.204667	-0.0881339	-0.264709	-0.0148336	0.110275	-0.246093	0.537812
P343	T343	343	43.93	1	26.17	1	48	F	174.5	0	11.5	C	SIII	+	1	IIIB	0.742197	T2	0.735913	NAT2	T2-NAT2	0.276739	0.181918	0.0795726	-0.103053	0.190569	0.536744	0.218595	0.165906	0.36995	0.131266	0.615658	-0.215836	-0.341408	-0.223224	-0.357399	-0.170349	0.157938	0.12522	0.137989	0.294846	0.0679367	0.886041
P351	T351	351	10.83	1	6.37	1	36	M	6968	1	13	C	SIII	+	2	IIIB	1.00245	T2	0.476412	NAT2	T2-NAT2	0.409663	0.558814	0.633306	0.303645	0.299499	-0.0675043	-0.196798	-0.163163	-0.094703	-0.252744	-0.889556	-0.184086	-0.261897	-0.132625	-0.139475	-0.201015	0.268531	0.0433766	-0.0588467	0.133771	0.0402289	0.79092
P353	T353	353	45.9	0	45.9	0	56	M	2.2	1	3	A	SI	+	1	IB	-0.942792	T1	-0.266452	NAT2	T1-NAT2	0.0184541	0.284178	0.587325	0.552118	-0.0253838	-0.197463	-0.280936	-0.0398736	-0.179267	-0.290801	-0.737956	-0.246247	-0.34722	-0.241954	-0.463138	-0.210459	0.507866	-0.0102755	-0.0688771	0.025051	-0.096993	0.106856
P355	T355	355	44.37	0	7.43	1	36	M	25.4	1	6	B	SII	+	2	IIIA	0.809753	T2	-0.768948	NAT1	T2-NAT1	0.375619	0.494011	0.352393	0.243638	0.310106	0.276491	0.146997	-0.0915019	-0.145411	-0.0548868	-0.304171	-0.379249	-0.402288	-0.266794	0.181183	-0.243251	-0.544327	-0.230934	-0.000604658	-0.0362929	-0.106043	0.106058
P357	T357	357	44.37	0	44.37	0	56	M	2.5	1	5	A	SII	+	1	IB	-0.493495	T1	-0.780306	NAT1	T1-NAT1	0.406417	0.465281	0.356514	0.0639277	0.162359	-0.445217	-0.364753	-0.325986	-0.354115	-0.320087	-0.867511	-0.2337	-0.324543	-0.114004	-0.0644699	-0.225551	-0.355099	-0.337904	-0.0118561	0.0574012	-0.269895	-0.0169858
P361	T361	361	45.3	0	45.3	0	54	M	30.8	1	3.5	A	SI	+	1	IB	-0.922345	T1	0.211532	NAT2	T1-NAT2	0.125752	0.19966	0.352887	-0.292589	-0.019667	0.157643	-0.300407	-0.343331	-0.34109	-0.34086	-0.733323	-0.281974	-0.463121	-0.421005	-0.205174	-0.156428	0.381457	0.0816746	0.248387	0.126929	0.0411467	0.733317
P363	T363	363	44.3	0	44.3	0	54	M	1.7	1	3.5	A	SII	+	1	IB	-0.29216	T1	-0.162127	NAT2	T1-NAT2	0.00322125	0.326722	0.40048	-0.0932666	-0.0240749	0.321816	0.0204762	-0.182091	0.0507372	-0.0692513	0.250844	-0.30119	-0.465432	-0.461404	-0.297623	-0.114696	0.251807	0.222793	0.0970653	0.172252	0.166213	0.328135
P365	T365	365	44	0	23.27	1	66	M	3.7	1	8	C	SI	+	1	IVA	-0.972152	T1	-0.297597	NAT2	T1-NAT2	0.00208382	-0.00742215	-0.206613	-0.322581	-0.0237739	0.38091	0.0379336	-0.084187	-0.0861232	-0.0107398	-0.389747	-0.171208	-0.40507	-0.393559	-0.474146	-0.103362	0.15791	-0.0389228	0.196433	0.107151	-0.0154168	0.150556
P367	T367	367	44.3	0	44.3	0	48	M	60500	1	12	C	SIII	+	1	IIIB	1.00037	T2	0.651676	NAT2	T2-NAT2	0.406816	0.54813	0.654771	0.5491	0.209263	0.152234	-0.154322	-0.0574176	0.0412747	-0.151593	0.267252	-0.319939	-0.33549	-0.270388	-0.444404	-0.212325	0.118592	0.0538783	0.129982	0.129206	0.0647431	0.731933
P375	T375	375	44.67	0	12.17	1	47	M	6	0	16	C	SIII	+	1	IIIB	1.0428	T2	-0.436029	NAT2	T2-NAT1	0.29716	0.305936	0.326843	0.0953265	0.241083	0.411205	0.216049	0.0850592	0.240392	0.0105241	0.381099	-0.315185	-0.329538	-0.15701	-0.105198	-0.266231	-0.185659	-0.262766	-0.0325961	0.0119058	-0.139097	0.763434
P385	T385	385	44	0	44	0	62	F	780	1	7	B	SIII	+	1	IB	1.09187	T2	0.500587	NAT2	T2-NAT2	0.395472	0.508784	0.5381	0.274628	0.262341	0.387488	0.0492216	0.0208425	0.112074	-0.070297	0.936809	-0.140967	-0.402987	-0.368299	-0.468711	-0.0373859	0.595559	0.290699	0.272782	0.209216	0.217387	0.551125
P387	T387	387	43.97	0	43.97	0	48	M	296.8	1	4.5	A	SIII	+	1	IB	0.542266	T2	-0.571944	NAT2	T2-NAT1	0.293528	0.417318	0.584623	0.413512	0.135263	-0.0143606	-0.12519	-0.147043	-0.0719406	-0.170245	-0.320259	-0.260758	-0.340933	-0.0958647	-0.42245	-0.242356	0.347825	-0.185464	-0.193248	-0.159308	-0.0130236	-0.0705683
P391	T391	391	43.93	0	43.93	0	75	M	2347	0	8	B	SIII	+	1	IB	0.629722	T2	0.273896	NAT2	T2-NAT2	0.403213	0.455961	0.530435	0.0628573	0.232818	0.0621407	-0.233925	-0.0414374	0.0271268	-0.215022	-0.291538	-0.365302	-0.424896	-0.262142	-0.0923078	-0.212027	0.250312	-0.0991228	-0.0492315	0.0767612	0.0483983	0.720198
P393	T393	393	43.93	0	39.67	1	57	M	4.1	1	14	C	SII	+	1	IIIB	-0.635267	T1	-0.372727	NAT2	T1-NAT2	0.0648474	0.331341	0.441266	0.422806	0.0323374	-0.155304	-0.393575	-0.311895	-0.290535	-0.339379	-0.939432	-0.275106	-0.351661	-0.118149	-0.367005	-0.223217	0.402193	-0.11165	-0.0398522	0.111657	-0.0881988	0.738899
P395	T395	395	43.87	0	6	1	35	M	3.7	0	14	B	SIII	+	1	IB	0.972347	T2	0.33833	NAT2	T2-NAT2	0.112568	0.403629	0.621919	0.401488	0.0551237	-0.0955099	0.0364657	-0.0509673	0.185768	-0.044154	-0.492739	-0.296998	-0.328234	-0.287285	-0.500305	-0.204302	0.374042	0.0128052	0.0171924	0.0775988	0.0527959	0.590488
P411	T411	411	43.8	0	43.8	0	40	M	2020	1	4	A	SII	+	1	IB	-0.271645	T1	-0.32308	NAT2	T1-NAT2	0.433708	0.506962	0.316952	0.258041	0.23125	-0.537558	-0.353358	-0.274916	-0.358989	-0.361151	-0.884342	-0.367742	-0.412237	-0.421837	0.155913	-0.197926	0.0613055	0.145679	0.0264734	-0.087646	0.12156	-0.0313465
P415	T415	415	43.23	0	8.43	1	71	M	7.8	1	3.5	A	SI	+	2	II	-0.751728	T1	0.17089	NAT2	T1-NAT2	0.068314	-0.0194094	-0.215024	-0.143024	0.159264	0.179548	0.386098	0.0683648	0.0462753	0.319982	0.0994441	-0.290608	-0.488561	-0.508868	-0.362912	-0.0887094	0.0546668	0.219755	0.153114	-0.0186563	0.0772939	-0.436226
P421	T421	421	26.53	1	2.13	1	58	M	273.9	1	4	A	SI	+	1	IB	-0.269435	T2	-0.267694	NAT2	T2-NAT2	-0.00341593	-0.111697	0.0587151	0.344462	0.023303	0.575509	0.328333	-0.0640186	0.0805129	0.258831	0.812384	-0.300002	-0.376747	-0.124693	0.0454947	-0.270887	0.0808212	-0.130515	-0.00710119	-0.00539882	-0.132559	0.676035
P423	T423	423	43.23	0	43.23	0	59	M	4.6	0	5.5	B	SI	+	1	IB	-1.04884	T1	-0.433379	NAT2	T1-NAT2	0.239818	0.34717	0.43992	-0.168335	-0.0526533	-0.0840334	-0.238703	-0.297581	-0.307579	-0.273288	0.594701	-0.232085	-0.360521	-0.231476	-0.232119	-0.216857	0.203811	-0.155364	-0.0086114	0.0214555	-0.0388584	0.694256
P425	T425	425	43.3	0	43.3	0	61	F	3.2	0	7	B	SIII	+	1	IB	0.483993	T2	-0.775844	NAT1	T2-NAT1	0.374757	0.46235	0.230137	0.0800647	0.268163	0.0155185	0.0416612	-0.220242	-0.0348745	0.0142443	-0.238551	-0.290485	-0.3409	-0.165319	-0.0938493	-0.239782	-0.273014	-0.296571	-0.0517598	-0.0871241	-0.190533	0.790858
P427	T427	427	44.73	0	7.73	1	41	M	1.9	1	4	A	SIII	+	2	II	0.889293	T2	-0.426496	NAT2	T2-NAT1	0.359827	0.51335	0.588049	0.312537	0.169019	0.00941666	-0.0640687	-0.209915	-0.200801	-0.166407	0.0294935	-0.207971	-0.294518	-0.221179	-0.255217	-0.212467	0.163035	-0.237379	-0.0699511	-0.0859686	-0.153978	0.819909
P431	T431	431	43	0	17.8	1	50	M	14.3	1	5	C	SII	+	>=3	IIIB	-0.365277	T1	-0.569305	NAT2	T1-NAT1	0.373356	0.532455	0.346803	0.339895	0.199196	-0.0519161	-0.188474	-0.27415	-0.328848	0.0113028	-0.841878	-0.163315	-0.355132	-0.328765	-0.234127	-0.145027	-0.32496	-0.142053	0.197431	0.135976	-0.0421926	0.871994
P433	T433	433	43	0	43	0	51	F	71.2	1	3	A	SI	+	1	IB	-0.677841	T1	0.929114	NAT2	T1-NAT2	0.28094	0.420549	0.355182	-0.0721065	0.0790496	0.335879	0.00627615	-0.182667	-0.155066	-0.0615605	0.736889	-0.0464447	-0.327949	-0.471087	-0.306238	0.00351007	0.28196	0.341588	0.362275	0.312935	0.196253	0.777177
P435	T435	435	44.7	0	44.7	0	56	M	112.7	0	2.5	A	SII	+	1	IB	-0.763482	T1	-0.891174	NAT1	T1-NAT1	0.203596	0.236781	0.167453	-0.118868	0.0365991	-0.341384	-0.303315	-0.296114	-0.30744	-0.300675	-0.478536	-0.310738	-0.362996	-0.300761	-0.0141983	-0.220883	-0.405277	-0.297789	0.0018487	-0.0672168	-0.276137	0.33294
P443	T443	443	44.2	0	29.5	1	56	M	437.2	1	5	C	SII	+	1	IIIB	0.0580923	T2	0.972615	NAT2	T2-NAT2	0.312601	0.415902	0.289269	0.46345	0.143157	-0.262419	-0.115763	-0.258336	-0.222733	-0.0616059	-0.577208	0.0583389	-0.19272	-0.3556	-0.487882	0.04642	0.680395	0.408634	0.0222977	0.0994032	0.317564	0.846356
P445	T445	445	14.03	1	14.03	0	46	M	6.1	0	5	A	SII	+	1	IB	-0.654814	T1	-0.0444194	NAT2	T1-NAT2	0.220067	0.185179	-0.105998	-0.360405	0.116044	-0.0492594	-0.204032	-0.196842	-0.214148	-0.175928	-0.866893	-0.244664	-0.334249	-0.294385	-0.322282	-0.21135	-0.0566827	-0.187533	-0.0216739	-0.119545	-0.0550002	0.794728
P451	T451	451	23.83	1	12.57	1	69	M	3.3	0	5	A	SI	+	1	IB	-0.575339	T1	-0.243036	NAT2	T1-NAT2	0.0758478	0.227339	0.305526	0.29247	0.023965	-0.281968	-0.202652	-0.024559	-0.00630491	-0.171976	-0.217418	-0.296611	-0.396146	-0.323232	-0.0779039	-0.271106	-0.348778	-0.264661	-0.0421269	-0.0636967	-0.266731	-0.359993
P455	T455	455	36.47	1	8.63	1	47	F	152.8	1	5	A	SIII	+	1	IB	0.546696	T2	-0.184346	NAT2	T2-NAT2	0.26932	0.243138	-0.0558417	0.139649	0.233092	0.599334	0.41164	0.193245	0.23688	0.182202	0.0846201	-0.22361	-0.382404	-0.413027	-0.427257	-0.0245866	-0.102614	0.0446096	0.205315	0.109847	0.00876636	0.512528
P461	T461	461	42.87	0	42.87	0	63	M	3.5	1	2.5	A	SI	+	1	IB	-0.74224	T1	-0.890089	NAT1	T1-NAT1	0.180848	0.295667	-0.220849	-0.102834	0.161168	0.58468	0.365534	-0.00751668	0.0576291	0.110454	-0.0832304	-0.379849	-0.427782	-0.355315	0.0144858	-0.256813	-0.383297	-0.148895	0.0494924	-0.00814102	-0.131983	0.337178
P463	T463	463	17.73	1	4.43	1	42	M	3641	1	3.5	C	SIII	+	2	IIIB	0.550834	T2	-0.555333	NAT2	T2-NAT1	0.425935	0.411597	-0.0194718	-0.10084	0.274941	0.290375	0.0301348	-0.171505	-0.117419	-0.0715831	0.754127	-0.285464	-0.339238	-0.340821	-0.285526	-0.199723	0.043361	-0.112841	0.00973101	0.00241503	-0.125841	0.632026
P465	T465	465	43.23	0	43.23	0	64	M	8.8	0	2	A	SI	+	1	IA	-1.06193	T1	-0.693947	NAT1	T1-NAT1	0.299948	0.322658	0.189834	0.078696	0.091385	-0.349782	-0.260078	-0.335342	-0.338486	-0.302945	-0.890673	-0.342773	-0.409376	-0.20693	0.0806593	-0.250223	-0.222897	-0.246001	0.0446032	0.0462081	-0.235296	0.176343
P467	T467	467	42.83	0	41.63	1	55	M	32	1	4	A	SIII	+	2	II	0.625608	T2	0.430454	NAT2	T2-NAT2	0.320953	0.491032	0.485002	0.271844	0.157734	-0.158089	0.0936457	0.106491	0.142776	-0.0303115	0.567017	-0.325003	-0.416601	-0.417098	-0.319476	-0.257823	-0.0278767	0.0193879	0.158414	0.0486965	0.0224253	0.750463
P471	T471	471	42.83	0	16.77	1	46	M	312.4	1	4	A	SII	+	2	II	0.126477	T2	-0.640657	NAT1	T2-NAT1	0.179451	0.290759	0.32681	0.282007	0.0939757	0.314516	0.245339	-0.0570176	0.138417	0.161362	0.382287	-0.331834	-0.423495	-0.506603	-0.420059	-0.0951395	0.160588	0.157519	0.141494	0.0696985	0.16162	0.652759
P473	T473	473	42.2	0	12.93	1	55	M	171.1	1	2	A	SII	+	1	IA	0.489044	T2	0.361967	NAT2	T2-NAT2	0.322289	0.500146	0.493987	0.293702	0.229304	0.0446034	-0.141771	-0.31858	-0.302012	-0.17949	-0.53042	-0.448667	-0.526727	-0.499407	-0.141471	-0.229679	0.0899082	0.270297	0.166894	0.231437	0.158919	0.399784
P477	T477	477	29.63	1	29.63	0	71	F	135.9	1	10	B	SI	+	1	IB	-0.738422	T1	0.939389	NAT2	T1-NAT2	0.147033	0.325422	0.359409	-0.183475	-0.00399181	-0.336172	-0.132408	-0.297655	-0.224009	-0.138881	-0.430976	-0.111165	-0.273661	-0.479177	-0.504213	0.108241	0.492168	0.47891	0.183308	0.247658	0.439232	0.951977
P481	T481	481	42.63	0	42.63	0	60	M	1.5	0	5.5	B	SI	+	1	IB	-1.15259	T1	-0.798553	NAT1	T1-NAT1	-0.122235	-0.120671	-0.128535	0.122	-0.0685082	-0.50908	-0.151646	-0.272553	-0.299362	-0.0566228	0.0562855	-0.30872	-0.345643	-0.391161	-0.42192	-0.0985452	-0.335954	-0.115793	-0.0473437	-0.0527984	-0.0027442	0.664193
P483	T483	483	42.7	0	42.7	0	48	M	4.3	0	5	A	SII	+	1	IB	-0.102111	T2	-0.778244	NAT1	T2-NAT1	0.246972	0.405124	0.516283	-0.155208	0.15627	0.57048	0.10595	-0.27423	-0.215238	0.0115149	-0.445635	-0.239191	-0.284232	-0.321201	-0.0995131	-0.0537622	-0.302651	-0.123539	-0.0498209	-0.141818	-0.0559635	-0.763519
P487	T487	487	42.6	0	14.87	1	54	F	322.5	0	10	C	SII	+	>=3	IIIB	-0.326902	T1	-0.010685	NAT2	T1-NAT2	0.329967	0.379992	0.0673283	-0.17275	0.142257	-0.326077	-0.238315	-0.248415	-0.217231	-0.025103	-0.948579	-0.271841	-0.312705	-0.307053	-0.201038	-0.162674	-0.336816	0.0147241	-0.0206674	0.0933202	0.192954	0.598957
P491	T491	491	15.3	1	7.4	1	59	M	12.8	1	4.5	C	SIII	+	1	IIIB	0.695337	T2	1.13122	NAT2	T2-NAT2	0.192901	0.109096	-0.144267	-0.396035	0.120834	0.192063	0.0533211	0.123661	0.288684	0.125255	0.468962	-0.123103	-0.276825	-0.442175	-0.322237	0.0151989	0.480276	0.471005	0.276235	0.338266	0.363199	0.510037
P513	T513	513	41.93	0	41.93	0	54	M	4.9	1	6	B	SI	+	1	IB	-0.96899	T1	-0.410048	NAT2	T1-NAT2	0.163623	0.295694	0.302698	0.203487	0.134558	-0.275654	-0.10166	-0.11994	-0.130554	-0.115913	-0.763743	-0.348068	-0.417339	-0.275225	0.132214	-0.150577	-0.115134	0.0478481	0.19366	0.12522	0.115352	0.14014
P515	T515	515	42.33	0	42.33	0	53	M	239.4	1	4	A	SI	+	1	IB	-0.929892	T1	0.231509	NAT2	T1-NAT2	0.0910395	0.241098	-0.183126	0.378094	0.139884	0.19641	-0.0275413	-0.0282653	-0.0532078	-0.0888569	-0.731007	-0.160985	-0.36626	-0.437088	-0.119562	-0.00900303	0.302488	0.342517	0.291533	0.178389	0.208388	0.274782
P517	T517	517	6.9	1	6.9	0	55	M	16118	1	7	B	SII	+	1	IB	0.0904042	T2	-0.292988	NAT2	T2-NAT2	0.269517	0.506452	0.494284	0.390316	0.229553	-0.178391	-0.210947	-0.184753	-0.158566	-0.174519	-0.504346	-0.388736	-0.421533	-0.410864	0.217551	-0.115806	-0.300155	0.128964	0.301419	0.251642	0.103688	0.0201177
P523	T523	523	33.23	1	33.23	0	64	M	4106	1	20	C	SII	+	1	IIIB	0.092448	T2	1.03308	NAT2	T2-NAT2	0.364942	0.454864	0.369376	0.477597	0.27015	-0.201833	-0.213921	-0.033527	-0.107908	-0.165602	-0.813928	-0.190387	-0.191696	-0.211102	0.0443195	-0.0285243	0.404424	0.414912	0.100722	0.290307	0.352324	0.728227
P525	T525	525	25.1	1	19.2	1	33	M	68.5	1	10	C	SIII	+	2	IIIB	0.777739	T2	0.381181	NAT2	T2-NAT2	0.195161	0.302649	0.453142	0.386222	0.16412	0.434945	0.188826	0.0624824	0.0888968	-0.0226882	0.540419	-0.394727	-0.408877	-0.365004	0.0176181	-0.252669	-0.32048	-0.0168342	0.0363207	0.103758	0.0399204	0.686844
P533	T533	533	43.87	0	7.5	1	36	M	3	0	3.5	A	SII	+	1	IB	0.0881591	T2	-0.521671	NAT2	T2-NAT1	0.27017	0.402578	0.367449	0.403082	0.179122	-0.453868	-0.171176	-0.0279002	-0.124048	-0.13256	-0.753552	-0.279678	-0.25904	-0.241834	-0.0364211	-0.251821	-0.343666	-0.189714	-0.132969	-0.119718	-0.0883487	-0.223683
P545	T545	545	43.63	0	43.63	0	43	M	232.5	1	4	A	SIII	+	1	IB	0.88247	T2	-0.36461	NAT2	T2-NAT1	0.341998	0.47815	0.347175	0.281299	0.245603	0.609027	0.310185	-0.148895	0.0246522	0.132965	0.0691785	-0.340377	-0.416975	-0.408068	-0.199516	-0.210147	-0.370255	0.0468281	0.0763798	0.0494935	0.0211157	-0.48862
P553	T553	553	4.93	1	2.13	1	36	F	1565	0	4	A	SII	+	1	IB	-0.154091	T2	0.571145	NAT2	T2-NAT2	0.0702178	0.100611	-0.205588	-0.312399	0.0931241	0.132293	0.116847	-0.031354	0.00788544	0.00341963	-0.0835392	-0.355773	-0.35861	-0.405869	-0.0857979	-0.180487	-0.229499	0.0446133	0.0454455	-0.0407516	0.0204243	-0.0447359
P557	T557	557	18.43	1	3.23	1	52	M	9	1	7	B	SII	+	>=3	IIIA	0.000314815	T2	0.635362	NAT2	T2-NAT2	0.0781958	0.381838	0.716823	0.647995	-0.101877	-0.512174	-0.307406	-0.133677	-0.075977	-0.25752	-0.549482	-0.374215	-0.474933	-0.355256	0.104769	-0.224142	0.245006	0.197654	0.244893	0.151434	0.201393	-0.233679
P563	T563	563	41.03	0	41.03	0	64	M	6.1	0	8	B	SI	+	1	IB	-0.646229	T1	-0.558126	NAT2	T1-NAT1	0.0949821	0.156895	-0.0683125	-0.222432	0.129123	0.685972	0.334154	-0.148822	-0.160517	0.190995	0.801699	-0.374027	-0.386273	-0.142006	-0.0885525	-0.275306	-0.201505	-0.29654	-0.0367931	-0.188586	-0.237592	-0.163667
P567	T567	567	16.27	1	2.83	1	47	M	4182	1	7.5	C	SIII	+	1	IIIB	0.822502	T2	-0.467791	NAT2	T2-NAT1	0.253109	0.427086	0.636897	0.524301	0.20367	-0.222426	-0.167794	-0.182013	-0.126166	-0.178891	-0.258231	-0.34717	-0.373346	-0.219562	0.0914265	-0.284964	-0.296915	-0.288037	-0.0589373	-0.0831578	-0.216791	-0.0441631
P571	T571	571	42.7	0	42.7	0	40	M	2334	1	4.5	A	SI	+	1	IB	-0.563323	T1	-0.167646	NAT2	T1-NAT2	0.20925	0.411938	0.390667	0.0924699	0.0260698	-0.492186	-0.394138	-0.293422	-0.365511	-0.33393	-0.690241	-0.363245	-0.397045	-0.274363	-0.0779002	-0.276283	0.352618	-0.00968895	-0.143954	-0.237577	-0.0238953	-0.0577517
P573	T573	573	11.43	1	11.43	0	55	M	901	1	13	B	SIII	+	1	IB	0.859576	T2	0.573281	NAT2	T2-NAT2	0.222709	0.348754	0.490712	0.267353	0.192391	-0.151529	-0.0309395	0.114806	0.230074	0.0679646	0.499242	-0.28452	-0.403579	-0.349557	-0.476004	-0.15185	0.506622	0.11042	0.0670516	-0.0589491	0.0859319	0.571958
P615	T615	615	37.37	0	38.93	1	64	F	7.4	1	5.5	B	SI	+	1	IB	-1.07847	T1	-0.510363	NAT2	T1-NAT2	-0.0413022	0.0989001	0.181471	-0.252678	-0.130992	0.285178	-0.228748	-0.296545	-0.287212	-0.221029	-0.231921	-0.301497	-0.353849	-0.161373	-0.0923347	-0.184297	-0.250819	-0.100945	0.0209729	-0.0680975	-0.0409011	0.206
P617	T617	617	38.7	0	28.67	1	54	M	2609	1	3	A	SI	+	1	IB	-0.465253	T1	-0.539583	NAT2	T1-NAT2	-0.114225	-0.04148	0.25563	0.432419	0.0756311	0.109963	0.119793	0.206494	0.132691	0.140706	0.441167	-0.347715	-0.438244	-0.299946	-0.235743	-0.284309	-0.0505052	-0.157867	0.0406651	-0.029496	-0.133806	0.897532
P627	T627	627	37.17	0	26.37	1	52	M	1.7	1	7	B	SI	+	1	IB	-0.958232	T1	0.125322	NAT2	T1-NAT2	-0.154877	-0.14427	-0.0784831	-0.425713	-0.170406	0.34664	-0.0942129	-0.215318	-0.280357	-0.155956	-0.451873	-0.280659	-0.35597	-0.219227	0.113797	-0.20098	0.0834753	0.0985575	0.120994	-0.0422859	0.102975	0.574794
P635	T635	635	18.23	1	2.13	1	62	M	45223	1	20	B	SII	+	1	IB	-0.409968	T1	0.228791	NAT2	T1-NAT2	0.225152	0.339759	0.403809	-0.282436	0.0880599	-0.293522	-0.189387	-0.270246	-0.271465	-0.174077	-0.718345	-0.330696	-0.288341	-0.103452	0.174525	-0.320589	-0.00288003	-0.247668	-0.231592	-0.150923	-0.114451	0.672174
P641	T641	641	27.5	1	3.4	1	48	F	60500	1	12	B	SII	+	>=3	IIIA	0.282132	T2	0.453734	NAT2	T2-NAT2	0.241315	0.276442	0.0992223	-0.161009	0.0642077	0.174159	0.0971797	-0.267695	-0.21344	0.119243	-0.791023	-0.353292	-0.452343	-0.302264	-0.474647	-0.210042	0.183729	0.0180255	0.00766246	-0.115988	-0.033831	0.741816
P647	T647	647	36.97	0	36.97	0	38	M	81.1	0	1.5	A	SII	+	1	IA	-0.240459	T2	-0.89151	NAT1	T2-NAT1	0.337484	0.474366	0.286671	0.166933	0.252723	-0.0331428	-0.186092	-0.237128	-0.259381	-0.242351	-0.973132	-0.25934	-0.315481	-0.26413	-0.166097	-0.176984	-0.411404	-0.318883	-0.068564	-0.100799	-0.207675	-0.850315
P661	T661	661	36.7	0	36.7	0	59	M	9872	1	9	B	SIII	+	>=3	IIIA	1.08139	T2	0.320046	NAT2	T2-NAT2	0.463367	0.568417	0.577943	0.482927	0.338556	-0.232792	0.0384111	0.231013	0.218618	0.0703556	0.278876	-0.180535	-0.389655	-0.403955	-0.345148	-0.143207	-0.0970126	0.00934524	0.139822	0.126491	-0.00746982	-0.603768
P663	T663	663	36.73	0	36.73	0	45	M	3.9	1	7	B	SII	+	2	IIIA	0.47878	T2	-0.670368	NAT1	T2-NAT1	0.43245	0.459434	0.314606	0.331057	0.313164	-0.490384	-0.26475	-0.0121081	-0.120418	-0.156007	-0.85593	-0.188146	-0.288823	-0.274111	-0.18521	-0.117374	0.232548	-0.160999	-0.0075396	-0.0685933	-0.0969842	-0.734142
P665	T665	665	10.5	1	10.5	0	48	M	974.1	1	15	B	SIII	+	1	IB	0.350597	T2	-0.345523	NAT2	T2-NAT1	0.307319	0.522118	0.520194	0.0167904	0.166824	-0.240804	-0.258277	-0.289169	-0.24095	-0.166712	-0.838944	-0.152804	-0.282167	-0.349363	-0.375139	-0.0446606	0.204585	-0.014427	-0.0216484	-0.000277184	0.0471156	-0.362414
P671	T671	671	20.43	1	3	1	48	M	60500	1	12	B	SIII	+	1	IB	1.00625	T2	0.712498	NAT2	T2-NAT2	0.342052	0.49869	0.590609	0.141927	0.267615	0.551503	0.13535	-0.0446537	0.149159	-0.0582958	-0.00895615	-0.196242	-0.241185	-0.28238	-0.280791	-0.0842718	0.547555	0.260929	-0.146848	-0.00890761	0.158407	0.676615
P685	T685	685	23.07	1	23.07	0	54	M	2.1	1	13	B	SII	+	1	IB	0.207105	T2	0.601389	NAT2	T2-NAT2	0.26954	0.437602	0.604471	0.413282	0.0600486	-0.383913	-0.240228	-0.0909869	-0.0136586	-0.16047	-0.634129	-0.288841	-0.384369	-0.44946	-0.257445	-0.237135	-0.332462	0.210728	0.251944	0.260853	0.311282	0.637411
P713	T713	713	15.83	1	15.83	0	54	F	60500	1	9	B	SI	+	1	IB	-0.258261	T2	-0.617769	NAT1	T2-NAT1	-0.0177608	0.00725276	0.194571	-0.143435	-0.0503827	0.156075	-0.00823155	0.0866396	0.331263	0.0486059	0.593576	-0.332825	-0.393864	-0.423133	-0.215416	-0.138618	-0.335788	-0.0393192	0.119033	0.00935053	0.113863	0.171765
P715	T715	715	36.1	0	4	1	60	M	159	1	7	C	SII	+	2	IIIB	0.13906	T2	0.0117452	NAT2	T2-NAT2	0.289207	0.384707	0.419339	0.177682	0.147415	0.319644	-0.065028	-0.138456	0.012254	-0.0337788	0.372236	-0.300624	-0.469447	-0.585825	-0.392914	-0.182687	0.180102	0.282463	0.259079	0.259163	0.287823	0.354694
P721	T721	721	35.47	0	35.47	0	62	F	212.2	1	3	A	SI	+	1	IB	-0.768753	T1	-0.206219	NAT2	T1-NAT2	0.107188	0.149906	0.0457063	0.229852	-0.0260474	-0.270503	0.0803515	0.154843	0.0610956	0.196089	0.338306	-0.328132	-0.428919	-0.360369	-0.227828	-0.238631	-0.2996	-0.11731	0.172006	0.0678177	-0.0674295	0.0625956
P724	T724	724	35.47	0	35.47	0	81	F	4525	0	4.5	A	SIII	+	1	IB	0.801353	T2	-0.928832	NAT1	T2-NAT1	0.375209	0.482503	0.537237	0.459632	0.219118	-0.439053	0.0067606	0.286582	0.264542	0.0103194	-0.00216183	-0.35169	-0.462524	-0.413949	0.0746766	-0.153632	-0.310716	-0.0357396	0.196606	0.141002	0.031041	0.318154
P727	T727	727	35.43	0	35.43	0	64	F	12872	0	7	B	SII	+	2	IIIA	-0.486688	T1	-0.538535	NAT2	T1-NAT2	0.326527	0.441943	0.239583	0.49962	0.2035	-0.418327	-0.183058	-0.128237	-0.179724	-0.0473627	-0.614114	-0.384483	-0.508101	-0.446009	0.149828	-0.169752	-0.558915	0.00951839	0.281421	0.18985	0.124539	-0.788307
P737	T737	737	35.27	0	35.27	0	52	F	9.8	1	2.5	A	SII	+	1	IB	0.149028	T2	-0.73294	NAT1	T2-NAT1	0.354451	0.443073	0.109312	0.279975	0.309404	-0.181841	0.0329523	-0.159084	-0.176614	0.125899	-0.45244	-0.344887	-0.475884	-0.426751	-0.0722466	-0.157721	-0.523349	0.0140718	0.289374	0.156876	0.0607292	-0.157968
P741	T741	741	34.37	0	34.37	0	60	M	1.3	1	3	A	SI	+	2	II	-0.875582	T1	-0.989751	NAT1	T1-NAT1	0.236736	0.157229	0.027476	-0.490663	0.11075	-0.288163	-0.272858	-0.0533614	-0.218813	-0.177298	-0.838635	-0.330927	-0.426137	-0.431284	-0.167982	-0.204862	-0.309077	-0.150316	0.146236	0.0525225	-0.0572733	-0.391398
P743	T743	743	17.17	1	5.87	1	39	F	38578	0	7	C	SIII	+	>=3	IIIB	0.943164	T2	0.281201	NAT2	T2-NAT2	0.382425	0.575946	0.532652	0.403111	0.237434	0.375139	-0.182997	-0.256296	-0.218716	-0.0862947	-0.469723	-0.244963	-0.318074	-0.451768	-0.52815	-0.124293	0.210828	0.149415	-0.0398257	0.0879931	0.0518911	0.744014
P745	T745	745	36.33	0	27.9	1	42	F	80.9	1	4	A	SI	+	2	II	-0.763406	T1	-0.556692	NAT2	T1-NAT2	-0.233681	-0.27713	-0.179901	0.331745	-0.0418899	-0.418388	-0.200871	0.0338793	-0.000498758	-0.207699	-0.836319	-0.347383	-0.38931	-0.423892	-0.153247	-0.132484	-0.248354	-0.0221726	0.144803	0.113804	-0.0871341	-0.137922
P755	T755	755	34.97	0	34.97	0	63	M	2.3	1	5	A	SI	+	1	IB	-0.965636	T1	-0.866826	NAT1	T1-NAT1	0.0902954	0.182816	0.143623	0.0843795	0.0246845	-0.565255	-0.286257	0.0967764	-0.0329084	-0.152886	-0.691939	-0.271169	-0.341976	-0.403867	0.0731435	-0.140156	-0.369738	-0.161599	0.109591	0.107552	0.0416954	-0.446729
P777	T777	777	34.47	0	34.47	0	34	F	33.5	0	13	B	SI	+	1	IB	-0.717163	T1	0.705976	NAT2	T1-NAT2	0.273791	0.350808	0.00326302	0.364572	0.268886	-0.0618498	-0.113462	0.0966969	-0.0118444	-0.155698	-0.921865	-0.370897	-0.495129	-0.596787	-0.203328	-0.173137	-0.35275	0.251075	0.314029	0.370345	0.263564	0.914453
P785	T785	785	7.37	1	5.83	1	53	M	67.8	0	14	B	SI	+	1	IB	-0.815594	T1	-0.439514	NAT2	T1-NAT2	-0.00945902	0.23242	-0.0173509	-0.27124	0.000637725	0.517249	0.164864	-0.15223	-0.185716	-0.0643409	-0.618685	-0.384211	-0.391462	-0.426807	-0.193751	-0.206564	0.0443691	0.0198018	-0.0123373	-0.0314699	0.152816	0.804865
P813	T813	813	12.53	1	2.37	1	56	M	178	0	9.5	C	SIII	+	>=3	IIIB	0.749321	T2	1.07873	NAT2	T2-NAT2	0.383779	0.313981	-0.0485938	-0.123261	0.257537	0.461636	0.226035	0.0586297	0.166444	0.130624	0.65169	0.381033	0.39252	0.112733	-0.200088	0.268401	0.592632	0.314576	0.128575	0.0962284	0.245309	0.551729
P815	T815	815	7.37	1	7.37	0	47	F	12343	1	8	B	SIII	+	1	IB	0.668465	T2	0.250572	NAT2	T2-NAT2	0.39811	0.513524	0.551064	0.494295	0.262818	-0.179506	-0.125366	0.0578313	0.162629	0.0688921	-0.527332	-0.378474	-0.546089	-0.500213	-0.359196	-0.198631	0.365752	0.330703	0.205015	0.302461	0.150168	0.386967
P817	T817	817	34	0	34	0	46	F	2903	0	4	A	SIII	+	1	IB	0.846419	T2	-0.784236	NAT1	T2-NAT1	0.270761	0.480479	0.501032	0.186788	0.206619	0.470316	0.235536	-0.0730554	0.172201	-0.00975482	0.132798	-0.222775	-0.305892	-0.354758	-0.229417	-0.110765	0.17719	0.0969842	-0.00336708	0.0344547	0.0380982	-0.428917
P823	T823	823	33.9	0	7.67	1	41	M	3.9	0	2	A	SI	+	1	IA	0.0283782	T2	-0.695992	NAT1	T2-NAT1	-0.0652211	-0.00520136	-0.151789	-0.180144	-0.0503612	0.311775	0.323079	-0.00812596	0.137831	0.152256	0.0602224	-0.311	-0.318728	-0.312544	0.0536169	-0.143051	-0.437841	-0.0452941	0.0587314	0.0497963	0.111005	-0.281332
P851	T851	851	16.97	1	8.9	1	75	M	60500	1	7	B	SII	+	1	IB	0.147592	T2	0.634582	NAT2	T2-NAT2	-0.0115194	0.293007	0.495649	0.566547	0.0791718	-0.500112	0.0020618	0.137092	0.238778	0.10963	-0.615586	-0.365783	-0.452793	-0.412835	0.0986625	-0.149612	0.306779	0.409981	0.257574	0.133933	0.317077	0.171252
P857	T857	857	33.9	0	33.9	0	65	M	3	0	3	A	SI	+	1	IB	-0.851342	T1	-0.751782	NAT1	T1-NAT1	0.0195201	-0.0530167	-0.249298	-0.316505	-0.0201157	0.35451	0.235242	0.112072	0.118946	0.0958732	0.644534	-0.231361	-0.232274	-0.266438	-0.119399	-0.124083	-0.383286	-0.127838	0.0600648	-0.0204592	0.0419448	-0.77649
P861	T861	861	34.13	0	34.13	0	72	M	9.3	1	2.5	A	SI	+	1	IB	-0.63886	T1	-0.932137	NAT1	T1-NAT1	0.163788	0.25287	0.367736	-0.0852831	0.0133819	-0.324251	-0.090421	0.115634	-0.0640296	-0.0136492	-0.848471	-0.355147	-0.442443	-0.425227	0.0215177	-0.210545	-0.406804	-0.154697	0.169448	0.0509199	-0.046845	-0.570414
P863	T863	863	34.07	0	34.07	0	73	M	3.7	1	3.5	A	SI	+	1	IB	-0.70209	T1	-0.467339	NAT2	T1-NAT2	0.135792	0.0620484	-0.207409	-0.416687	0.0818471	0.217761	0.0644243	0.0112857	0.0643932	0.0193272	-0.654262	-0.397422	-0.441478	-0.320885	0.296547	-0.252799	-0.361004	-0.0423431	0.133145	-0.00330065	0.0181537	-0.47344
P865	T865	865	33.9	0	33.9	0	42	M	115.1	0	10	B	SII	+	>=3	IIIA	0.484958	T2	-0.51542	NAT2	T2-NAT1	0.433796	0.534117	0.51465	0.456878	0.270394	-0.669892	-0.277922	-0.149978	-0.152715	-0.207759	-0.697283	-0.411062	-0.445803	-0.424032	-0.0279133	-0.274642	-0.110809	0.132882	0.144062	0.126812	0.061589	-0.269148
P867	T867	867	33.67	0	17.67	1	65	M	209.5	1	6.5	B	SI	+	1	IB	-1.00559	T1	-0.201472	NAT2	T1-NAT2	0.104648	0.285027	0.207077	-0.387171	-0.00651154	0.135498	-0.00755868	-0.1444	-0.257654	-0.0244793	-0.0829216	-0.398681	-0.497003	-0.471384	-0.321058	-0.273268	-0.072882	0.0641385	0.109337	0.0204233	0.0811048	-0.364577
P873	T873	873	33.9	0	28.3	1	57	M	7.6	1	2.5	A	SI	+	1	IB	-0.895381	T1	0.648309	NAT2	T1-NAT2	0.296835	0.359049	0.287748	0.179462	0.0532145	-0.30709	-0.171347	-0.189471	-0.320478	-0.161367	-0.584311	-0.335858	-0.516187	-0.617906	-0.525293	-0.16217	0.460286	0.354283	0.196936	0.0498569	0.22879	0.718913
P877	T877	877	28.2	1	5.33	1	20	M	60500	0	10	C	SIII	+	1	IIIB	0.861376	T2	0.120537	NAT2	T2-NAT2	0.344576	0.494821	0.384879	-0.150125	0.189715	0.306648	-0.0305901	-0.0694314	0.201388	-0.134315	0.3147	-0.363794	-0.390581	-0.530079	-0.372305	-0.23122	0.30833	0.230646	-0.00334017	0.110123	0.14448	0.845893
P881	T881	881	34.03	0	5.57	1	44	M	19256	1	9	C	SIII	+	1	IIIB	0.527429	T2	-0.526265	NAT2	T2-NAT1	0.381167	0.469058	0.304712	-0.127415	0.243612	0.650864	0.336831	-0.123567	-0.0867298	0.133145	0.643472	-0.354273	-0.42238	-0.463766	-0.29351	-0.191106	0.180914	0.156273	-0.00334297	0.027456	0.0840443	0.49685
P883	T883	883	33.9	0	11.2	1	46	M	33	0	2.5	C	SII	+	>=3	IIIB	0.306335	T2	0.253779	NAT2	T2-NAT2	0.33016	0.443487	0.418639	-0.000852392	0.0822238	0.323436	0.0545353	-0.234112	-0.187447	-0.123037	-0.0532736	-0.245048	-0.393504	-0.471403	-0.224774	-0.0757245	0.396668	0.233896	0.0474977	0.0930567	0.224705	0.593267
P911	T911	911	30.2	0	30.2	0	67	M	3.9	0	7	B	SI	+	1	IB	-0.921782	T1	-0.743559	NAT1	T1-NAT1	-0.0969284	0.0721815	0.00992732	-0.490802	-0.0559832	-0.0781878	-0.243255	-0.269809	-0.243812	-0.266994	-0.789531	-0.243312	-0.273456	-0.122269	0.0732204	-0.180707	-0.0333422	-0.116586	-0.161654	-0.141506	0.0528933	-0.593914
P913	T913	913	24.13	1	24.13	0	44	M	224.6	1	8	B	SI	+	>=3	IIIA	-0.513073	T1	0.0475507	NAT2	T1-NAT2	0.0361379	0.253807	0.331237	-0.078842	0.0267638	0.232476	0.0803641	-0.128253	-0.142649	-0.0219827	0.277486	-0.357654	-0.555869	-0.538366	-0.438349	-0.245532	-0.147649	0.110146	0.259855	0.175946	0.0622422	0.622143
P915	T915	915	31.27	0	9.53	1	57	M	11.7	0	8	C	SI	+	2	IIIB	-0.96471	T1	1.05465	NAT2	T1-NAT2	-0.121972	-0.118667	-0.1217	-0.262337	-0.0782677	-0.177267	-0.179797	-0.117565	-0.195952	-0.146915	-0.661674	-0.243706	-0.414944	-0.458226	-0.23594	-0.0669934	0.4491	0.46513	0.280362	0.348405	0.415415	0.745867
P917	T917	917	31.3	0	31.3	0	67	M	4900	1	5.5	C	SIII	+	>=3	IIIB	0.604192	T2	0.368872	NAT2	T2-NAT2	0.275837	0.130262	-0.166538	-0.333281	0.247582	0.403298	0.432037	0.306253	0.400939	0.310694	0.577208	-0.351326	-0.45488	-0.450959	0.162239	-0.202335	-0.185459	0.288209	0.212808	0.0893688	0.207909	0.388511
P921	T921	921	31.23	0	31.23	0	53	M	1174	1	7	C	SII	+	1	IIIB	-0.0772661	T2	-0.391442	NAT2	T2-NAT1	0.338079	0.328613	-0.195256	-0.0212978	0.203644	0.287552	0.183197	-0.154561	-0.0711878	0.100329	-0.283663	-0.354925	-0.399416	-0.353827	0.139613	-0.261431	-0.0796755	0.11776	0.0338439	0.0159662	0.110364	0.27066
P923	T923	923	4.17	1	4.17	0	53	F	2923	1	5	A	SII	+	1	IB	0.576326	T2	-0.238062	NAT2	T2-NAT2	0.384708	0.429064	0.305862	0.29265	0.270594	-0.0414637	0.0314437	-0.143276	-0.257329	-0.0330156	-0.36765	-0.268296	-0.447627	-0.534716	-0.20518	-0.0934555	-0.00626768	0.236708	0.180741	0.137864	0.120313	0.0369055
P925	T925	925	29.47	0	9.5	1	61	M	16.6	0	5	A	SII	+	1	IB	-0.226105	T2	-0.325143	NAT2	T2-NAT2	0.166865	0.157446	0.285268	-0.03771	0.0820694	-0.00287484	0.0712078	0.0243731	-0.0915336	-0.0294627	-0.38218	-0.292731	-0.414998	-0.38381	0.0432096	-0.153024	-0.418633	0.0686841	0.208709	0.111894	0.225799	0.238762
P937	T937	937	30.57	0	30.57	0	45	M	3.3	0	8	C	SII	+	1	IIIB	-0.191813	T2	-0.662649	NAT1	T2-NAT1	0.206922	0.421251	0.338144	0.3816	0.0209925	-0.484042	-0.0865393	-0.0593161	-0.0878268	-0.0912078	-0.868128	-0.276595	-0.335995	-0.388513	-0.101736	-0.160559	-0.29704	0.0650076	0.097369	0.180121	0.173533	-0.761393
P943	T943	943	3.63	1	2.5	1	51	M	4369	1	11	C	SIII	+	1	IIIB	0.720639	T2	-0.239177	NAT2	T2-NAT2	0.347782	0.45066	0.13379	0.220742	0.299457	0.413295	0.303666	0.0971853	0.148459	0.263574	0.872156	-0.290724	-0.33549	-0.309704	0.261089	-0.176529	-0.38563	-0.0447066	0.0500665	-0.0261876	0.0813937	-0.106084
P951	T951	951	18.8	1	6	1	48	F	16341	1	10	B	SIII	+	1	IB	0.901034	T2	0.13938	NAT2	T2-NAT2	0.412695	0.58453	0.573484	0.373329	0.244448	-0.469397	-0.0853464	-0.0715084	-0.117837	-0.17629	-0.731007	-0.387331	-0.525961	-0.560291	-0.238561	-0.130892	-0.20124	0.29831	0.415198	0.357153	0.209717	0.428388
P953	T953	953	30.07	0	30.07	0	61	M	2.5	0	11	B	SII	+	1	IB	0.195233	T2	0.701441	NAT2	T2-NAT2	0.291754	0.39766	0.320927	0.249441	0.252548	-0.469119	-0.13925	0.0678277	0.0430171	-0.167875	-0.805364	-0.289089	-0.359666	-0.506546	-0.39039	-0.164033	-0.194923	0.25267	0.00232196	0.129786	0.359745	0.57937
P955	T955	955	30.73	0	4.4	1	52	F	1.6	1	3.5	A	SI	+	>=3	II	-1.13696	T1	0.433196	NAT2	T1-NAT2	-0.13233	-0.0796199	-0.254423	0.425942	-0.00841434	-0.680436	-0.155893	0.25655	0.0874542	-0.0460169	-0.650093	-0.312556	-0.503527	-0.502114	-0.445685	-0.0805036	0.110166	0.322874	0.332682	0.22463	0.252868	0.326606
P957	T957	957	30.73	0	30.73	0	58	M	86.3	1	6	B	SII	+	1	IIIA	0.51096	T2	0.117468	NAT2	T2-NAT2	0.399048	0.50573	0.504865	0.322855	0.304646	-0.398449	-0.224918	-0.114	-0.151196	-0.214996	-0.820414	-0.313335	-0.401349	-0.387253	-0.169017	-0.0612067	0.517725	0.360652	0.00855979	0.0107685	0.259418	0.462345
P963	T963	963	30.83	0	10.63	1	49	M	990.3	0	3	C	SII	+	1	IIIB	0.122847	T2	-0.57305	NAT2	T2-NAT1	0.227219	0.270169	0.137573	-0.0794953	0.117285	0.459173	0.22213	-0.0046407	0.0894177	0.10039	0.320946	-0.25354	-0.319694	-0.19866	0.0167616	-0.125069	-0.181345	0.0269172	-0.00915049	0.0145194	0.0296215	-0.218499
P965	T965	965	15.87	1	4.4	1	61	F	51804	1	5	A	SIII	+	1	IB	0.974194	T2	0.805203	NAT2	T2-NAT2	0.50628	0.639998	0.628988	0.545665	0.335961	-0.221905	-0.25938	-0.222867	-0.276983	-0.225373	-0.284218	-0.102155	-0.322497	-0.436771	0.10042	0.00818389	-0.394672	0.324674	0.442572	0.408353	0.332593	0.236103
P967	T967	967	30.03	0	23	1	50	F	60500	1	5.5	B	SIII	+	1	IB	0.624723	T2	0.688529	NAT2	T2-NAT2	0.382777	0.559611	0.582305	0.292136	0.218774	-0.249105	-0.223369	-0.236226	-0.231119	-0.18152	-0.479154	-0.430619	-0.451722	-0.406071	-0.22517	-0.231752	0.199164	0.321261	0.0798441	0.134447	0.245521	0.4668
P975	T975	975	29.9	0	29.9	0	36	M	16938	1	4	C	SIII	+	1	IIIB	0.433498	T2	0.627038	NAT2	T2-NAT2	0.347508	0.419741	0.130543	-0.215109	0.192584	0.593206	0.317803	-0.109197	0.0424525	0.210046	0.0520383	-0.249191	-0.429479	-0.447993	-0.460451	-0.0425212	0.303426	0.394764	0.0503245	0.0869874	0.351827	0.823007
P977	T977	977	29.87	0	12.63	1	43	M	50.5	1	6.5	C	SII	+	1	IIIB	-0.169044	T2	0.654785	NAT2	T2-NAT2	0.35096	0.453024	0.0160315	-0.252738	0.27727	-0.358492	-0.0758031	-0.208654	-0.222016	-0.103002	-0.637987	-0.172283	-0.359113	-0.387209	0.0954851	-0.0422544	0.0272934	0.265799	0.283221	0.190351	0.317669	0.542499
P981	T981	981	29.9	0	24.47	1	61	M	4.6	1	6.8	B	SI	+	>=3	IIIA	-1.00068	T1	0.0175811	NAT2	T1-NAT2	-0.0216088	-0.0796728	0.106292	0.330846	-0.0765357	-0.291105	-0.255369	-0.0993845	-0.144483	-0.126292	-0.597282	-0.37806	-0.460757	-0.438654	-0.299392	-0.232453	0.462062	0.252369	-0.0178058	0.0190899	0.102003	0.128788
P983	T983	983	26.67	1	15.57	1	35	M	60500	0	10.5	C	SIII	+	1	IIIB	1.10366	T2	0.849352	NAT2	T2-NAT2	0.402739	0.563572	0.551148	0.490812	0.260243	0.180572	0.0770014	-0.0248606	0.0323814	0.0281221	-0.114268	-0.269023	-0.28263	-0.364304	0.0452724	-0.19597	0.207801	0.244566	-0.0926352	-0.0335465	0.289203	0.530215
Jiang's cohort (LIHC)
IDT	IDN	OS	OS.Status	PFStime	PFSevent	Subtype	BCLC	TumorNumber	Diameter	Diameter.1	Lymphatic_metastasis	Macrovascular_invasion	Microvascular_invasion	AFP	Recurrence.Risk	Liver.Cirrhosis	TNM	T.score	T.group	N.score	N.group	group	GOBP_DNA_METABOLIC_PROCESS	GOBP_RNA_PROCESSING	GOBP_RIBOSOME_BIOGENESIS	GOBP_CYTOPLASMIC_TRANSLATION	GOBP_CELL_CYCLE	GOBP_EXTRACELLULAR_MATRIX_ASSEMBLY	GOBP_EXTRACELLULAR_MATRIX_CELL_SIGNALING	GOBP_SUPRAMOLECULAR_FIBER_ORGANIZATION	REACTOME_ADAPTIVE_IMMUNE_SYSTEM	REACTOME_INNATE_IMMUNE_SYSTEM	REACTOME_RHO_GTPASE_CYCLE	PID_VEGF_VEGFR_PATHWAY	GOBP_DNA_METABOLIC_PROCESS	GOBP_RNA_PROCESSING	GOBP_RIBOSOME_BIOGENESIS	GOBP_CYTOPLASMIC_TRANSLATION	GOBP_CELL_CYCLE	GOBP_EXTRACELLULAR_MATRIX_ASSEMBLY	GOBP_EXTRACELLULAR_MATRIX_CELL_SIGNALING	GOBP_SUPRAMOLECULAR_FIBER_ORGANIZATION	REACTOME_ADAPTIVE_IMMUNE_SYSTEM	REACTOME_INNATE_IMMUNE_SYSTEM	REACTOME_RHO_GTPASE_CYCLE	PID_VEGF_VEGFR_PATHWAY
X102T	X102P	29	0	12	1	SI	A	1	4.7	4.7	0	0	0	16.3	Low	1	IB	-0.712593	T1	0.884202	NAT2	T1-NAT2	0.073248	0.22381	0.120956	0.205068	0.029664	-0.136336	0.154987	0.0125003	-0.174693	-0.0492782	-0.0374107	-0.781153	-0.21447	-0.285753	-0.144969	-0.192272	-0.151235	0.128768	0.270151	0.133555	0.0181458	0.0907389	-0.00285239	-0.235315
X12004T	X12004P	60	0	32.6	1	SI	A	1	1.5	1.5	0	0	0	772.8	Low	1	IA	-1.066	T1	-0.75653	NAT1	T1-NAT1	-0.193835	-0.286822	-0.318602	-0.392638	-0.0763929	0.0524096	0.0790481	0.196827	-0.142192	-0.06068	0.213171	-0.0136826	-0.243107	-0.304141	-0.307128	-0.502086	-0.235835	-0.116293	0.363191	-0.165441	-0.271178	-0.189234	-0.176176	-0.475963
X12104T	X12104P	60	0	60	0	SII	A	2	2.0+2.0	2	0	0	0	2.4	High	0	II	0.595128	T1	0.0648925	NAT1	T2-NAT1	0.293163	0.45076	0.478335	0.533878	0.228447	-0.223744	0.772763	-0.0323662	0.0830425	0.157307	0.179425	-0.37081	-0.225089	-0.350314	-0.31101	-0.246573	-0.196793	-0.0170316	0.21514	-0.0513175	-0.0724306	-0.0750081	-0.0998326	-0.682014
X1210T	X1210P	60	0	12.4	1	SI	A	1	2	2	0	0	0	92.2	Low	1	IA	-0.985626	T1	-0.452966	NAT1	T1-NAT1	-0.110386	-0.0938905	0.303025	0.440262	-0.0917498	0.122689	-0.0321693	0.081461	0.00502235	0.0225374	0.0130102	-0.809017	-0.267939	-0.341759	-0.290113	-0.243222	-0.195636	-0.166891	0.208907	-0.0929322	0.0710319	0.0899536	-0.218554	-0.584788
X12191T	X12191P	60	0	60	0	SI	A	1	2.5	2.5	0	0	0	29.9	Low	1	IB	-1.03117	T1	0.284767	NAT1	T1-NAT2	-0.0899405	-0.0724261	0.101453	-0.237876	-0.0108343	-0.0182374	0.260823	-0.0985934	-0.179958	-0.132149	-0.0582304	-0.739177	-0.286381	-0.375235	-0.344903	-0.421721	-0.1721	0.0100517	0.0725903	0.158313	-0.0061412	0.0881319	0.018195	-0.513965
X12198T	X12198P	60	0	60	0	SII	A	1	2.5	2.5	0	0	1	2.7	High	1	II	-0.470647	T1	-0.869112	NAT1	T1-NAT1	0.364399	0.390567	0.347389	0.480983	0.239819	-0.231917	-0.177709	-0.119643	-0.212425	-0.259291	-0.00833633	-0.733198	-0.230816	-0.373886	-0.345009	-0.547871	-0.214934	0.0155767	0.333652	-0.105489	-0.0883386	-0.0878791	-0.245888	0.648529
X12236T	X12236P	60	0	60	0	SIII	A	1	2.5	2.5	0	0	0	675	Low	1	IB	0.683131	T1	-0.207399	NAT1	T2-NAT1	0.244896	0.345027	0.276646	0.184894	0.213279	-0.00545148	0.555647	0.234893	0.175817	0.116772	0.294083	0.155944	-0.152972	-0.26467	-0.281187	-0.408726	-0.123517	0.00465957	0.240014	-0.0799196	-0.104269	-0.149479	-0.0985375	-0.498206
X12248T	X12248P	60	0	60	0	SIII	A	1	2	2	0	0	1	130.2	High	1	IA	-0.102286	T1	-0.170523	NAT1	T1-NAT1	0.0643273	0.224001	0.145532	-0.0110438	0.0767515	0.332181	0.180133	0.148956	-0.0279959	0.0130406	0.130801	0.659686	-0.203706	-0.254674	-0.243973	-0.397502	-0.139909	-0.0763548	0.26465	-0.0555053	-0.0962135	-0.160654	-0.139907	0.637049
X12258T	X12258P	60	0	25.1	1	SII	A	1	2.5	2.5	0	0	0	9.2	Low	1	IB	0.0838697	T1	0.625447	NAT2	T1-NAT2	0.268239	0.268716	-0.0775227	-0.197966	0.24752	-0.388141	-0.16276	-0.176892	-0.138056	-0.315372	-0.0176	-0.670653	-0.166458	-0.211431	-0.233373	-0.386056	-0.124608	0.104738	0.0851471	0.0986359	-0.0610885	-0.195188	0.0939377	0.161016
X12281T	X12281P	28.8	1	19.2	1	SIII	A	2	1.2+2.5	2.5	0	0	0	912	High	1	II	0.477373	T1	0.954727	NAT2	T2-NAT2	0.218266	0.307414	0.0868272	0.0222925	0.157402	0.288068	0.404857	0.123486	-0.0496918	-0.0671523	0.213858	-0.0112888	-0.140677	-0.319017	-0.36138	-0.467068	-0.066644	0.396556	0.192782	0.266852	0.0200296	0.0629827	0.178747	0.418998
X1240T	X1240P	60	0	13.7	1	SIII	A	1	3.5	3.5	0	0	0	5.5	Low	1	IB	1.09778	T2	0.260399	NAT1	T2-NAT2	0.214072	0.0700484	0.0803658	-0.364476	0.233027	0.322921	-0.113968	0.258224	0.271494	0.378511	0.198835	-0.394284	-0.206662	-0.27511	-0.154951	-0.141563	-0.237989	-0.0954529	0.783711	-0.126224	-0.18729	-0.0170755	-0.284445	0.330602
X1242T	X1242P	60	0	36.4	1	SIII	A	1	2	2	0	0	1	30	High	1	IA	0.609181	T1	-0.759906	NAT1	T2-NAT1	0.235564	0.269319	0.0256198	0.301594	0.24153	0.469968	-0.024994	0.385947	0.165136	0.200425	0.334828	0.0777982	-0.248166	-0.342471	-0.267053	-0.548596	-0.270721	0.324934	0.804415	-0.219011	-0.273915	-0.163697	-0.155833	-0.39937
X1258T	X1258P	60	0	60	0	SII	A	1	2.5	2.5	0	0	0	13.3	Low	0	IB	-0.321003	T1	-0.646998	NAT1	T1-NAT1	0.238554	0.413894	0.415145	0.567434	0.224021	-0.122527	0.102966	0.00647427	-0.0464561	-0.104676	0.127035	0.0287013	-0.186299	-0.374732	-0.388902	-0.555944	-0.169172	0.0613936	0.787403	0.024583	-0.0903402	-0.0333764	-0.0293015	-0.580364
X1259T	X1259P	60	0	13	1	SII	A	1	1.1	1.1	0	0	0	23.2	Low	0	IA	0.0478306	T1	0.295822	NAT1	T1-NAT2	0.278022	0.322914	0.256118	0.36827	0.249954	-0.368406	-0.165271	-0.188766	-0.0889496	-0.231895	-0.00735698	0.0640544	-0.0341704	-0.0331802	-0.0698106	-0.243097	-0.0805203	-0.0502218	0.0764171	-0.204613	-0.240842	-0.261559	-0.119656	0.334011
X1275T	X1275P	60	0	60	0	SI	A	1	2.8	2.8	0	0	0	5.6	Low	1	IB	-0.975217	T1	0.484905	NAT2	T1-NAT2	0.0432929	0.15602	0.176502	0.153731	-0.0203448	0.0279062	0.00813203	-0.126499	-0.254666	-0.259774	-0.0107374	-0.646921	-0.123783	-0.337479	-0.363193	-0.464308	-0.0315535	0.434812	0.073547	0.297429	0.103596	0.181614	0.169811	0.108698
X1294T	X1294P	60	0	60	0	SI	A	1	1.8	1.8	0	0	0	29.6	Low	1	IA	-0.642855	T1	0.0104585	NAT1	T1-NAT1	0.10262	0.310545	0.515481	0.457715	-0.0765297	-0.325519	-0.0217651	-0.258014	-0.296815	-0.303044	-0.0671903	-0.742287	-0.149898	-0.17141	0.121968	-0.159218	-0.269682	-0.0285993	0.180242	-0.255583	-0.344142	-0.2879	-0.242743	-0.182471
X269T	X269P	29.5	0	29.5	0	SI	A	1	3.7	3.7	0	0	0	5.7	Low	0	IB	0.0253818	T1	-0.699967	NAT1	T1-NAT1	0.136098	0.217798	0.143472	0.424985	0.0773484	0.09404	-0.169337	0.200835	0.0805756	0.133453	0.175199	0.828032	-0.194511	-0.211491	-0.141396	-0.35126	-0.192853	-0.380257	0.358287	-0.317372	-0.116944	-0.190407	-0.251809	-0.65403
X277T	X277P	27.4	0	27.4	0	SI	A	1	4	4	0	0	0	2.8	Low	0	IB	-0.871237	T1	-0.290084	NAT1	T1-NAT1	0.0367494	-0.132753	-0.134748	0.282604	0.100731	0.0765926	-0.0138723	0.223287	0.0393536	0.0974932	0.184061	-0.10065	-0.256338	-0.382867	-0.327558	-0.551254	-0.205307	-0.109079	0.340947	-0.0334463	0.00632941	0.0714133	-0.0285963	-0.581201
X279T	X279P	27.1	0	27.1	0	SI	A	1	1.5	1.5	0	0	0	1.6	Low	0	IA	-0.937179	T1	-0.973602	NAT1	T1-NAT1	-0.277077	-0.31988	-0.389255	-0.478554	-0.118858	0.422977	0.356135	0.180899	-0.111253	0.10357	0.00319557	0.368118	-0.262024	-0.368816	-0.332481	-0.544844	-0.192196	0.078167	0.419039	-0.187693	-0.0639588	-0.0415537	-0.212813	0.519367
X280T	X280P	26.9	0	26.9	0	SII	A	1	3	3	0	0	0	351.2	Low	1	IB	-0.285326	T1	0.24731	NAT1	T1-NAT2	0.37915	0.36287	0.0743616	0.374778	0.240308	-0.368062	-0.00872997	-0.197403	-0.0716863	-0.27851	0.0262833	-0.823248	-0.233904	-0.371977	-0.348606	-0.562263	-0.135215	-0.182932	0.25879	0.0664065	0.0510798	0.107462	0.121259	0.163587
X282T	X282P	26.8	0	10.8	1	SIII	A	1	6	6	0	0	1	6769	High	0	II	0.752662	T2	-0.553295	NAT1	T2-NAT1	0.133074	0.192999	0.277006	0.383527	0.203672	-0.177714	-0.189281	0.229616	0.133828	0.249496	0.260849	-0.473636	-0.204361	-0.296769	-0.14024	-0.46779	-0.228523	-0.0109467	0.483377	-0.162489	-0.18846	-0.200864	-0.221758	-0.126122
X283T	X283P	13.6	0	13.5	0	SI	A	1	5	5	0	0	0	2.2	Low	1	IB	-1.05963	T1	-0.868893	NAT1	T1-NAT1	0.149791	0.0825648	0.129903	0.0961018	-0.00183878	0.0290737	0.0426931	-0.0600375	-0.118392	-0.159502	-0.00685076	-0.527984	-0.203252	-0.330765	-0.281417	-0.513473	-0.182053	0.329521	0.403492	-0.0669122	-0.103373	-0.0874909	-0.0650463	-0.181707
X286T	X286P	26.7	0	26.7	0	SIII	A	1	2.7	2.7	0	0	0	7329	Low	1	IB	0.254066	T1	0.021517	NAT1	T1-NAT1	0.13464	-0.00560695	0.00148816	0.382308	0.134598	-0.11637	-0.195408	0.183487	0.31988	0.352839	0.0851649	0.923224	-0.228146	-0.353667	-0.248874	-0.544811	-0.242375	0.147702	0.453002	-0.0979282	-0.164207	-0.0426552	-0.222488	-0.0149486
X288T	X288P	26.7	0	26.7	0	SI	A	1	2	2	0	0	0	2.1	Low	1	IA	-0.972268	T1	-0.604341	NAT1	T1-NAT1	0.133448	0.171557	0.333108	0.0711182	0.00122957	-0.0582993	0.0510643	-0.176747	-0.263224	-0.32686	-0.0440054	-0.531691	-0.229303	-0.374116	-0.263251	-0.394707	-0.238022	-0.0754986	0.435303	-0.242568	-0.137523	-0.152651	-0.117851	-0.499163
X292T	X292P	26.6	0	12.4	1	SII	A	1	3.5	3.5	0	0	0	107.1	Low	1	IB	0.3727	T1	-0.353551	NAT1	T2-NAT1	0.349875	0.439008	0.286974	0.500141	0.258463	-0.0862795	-0.255441	-0.185961	-0.0619033	-0.0827013	-0.0988702	0.0345065	-0.22563	-0.338203	-0.293825	-0.469545	-0.199099	-0.19744	0.449892	-0.189394	-0.1667	-0.0297275	-0.264653	0.381152
X293T	X293P	26.6	0	26.6	0	SI	A	2	1.5+2.5	2.5	0	0	1	250.1	High	1	II	-0.305146	T1	0.357915	NAT1	T1-NAT2	0.0251186	0.056744	-0.184117	-0.0125086	0.0561271	0.522563	0.159531	0.366631	0.110607	0.144242	0.183045	0.213739	-0.24785	-0.388168	-0.375671	-0.283563	-0.127974	0.00879398	0.216336	0.0175232	0.163044	0.141621	0.00918532	-0.0681001
X295T	X295P	26.6	0	26.6	0	SIII	A	1	4	4	0	0	1	4153	High	0	II	1.11283	T2	1.15811	NAT2	T2-NAT2	0.448015	0.52403	0.495898	0.557239	0.330143	-0.0531891	-0.268955	-0.00750441	0.159255	0.26666	0.103035	-0.486708	-0.133405	-0.100339	-0.157309	0.179338	-0.0526765	0.0117172	-0.069481	0.212867	0.228313	0.319015	0.183451	0.024738
X296T	X296P	26.6	0	26.6	0	SIII	A	1	2	2	0	0	0	3.2	Low	1	IA	0.0620392	T1	-0.692349	NAT1	T1-NAT1	0.129573	0.22146	0.219739	0.394926	0.115456	0.311904	0.33203	0.251406	0.136245	0.156641	0.208542	0.818704	-0.165899	-0.361863	-0.239567	-0.396934	-0.178709	-0.0661912	0.559794	-0.250878	-0.19558	-0.114721	-0.360682	-0.294188
X298T	X298P	26.5	0	26.5	0	SI	A	1	2	2	0	0	0	11.5	Low	1	IA	-1.20994	T1	-0.444365	NAT1	T1-NAT1	-0.248321	-0.370501	-0.327783	-0.0660289	-0.156088	-0.122553	0.238579	0.00339712	0.141876	0.123433	-0.0925272	-0.142938	-0.192313	-0.398667	-0.346835	-0.138425	-0.112526	-0.124161	0.403492	-0.0915535	0.16389	0.041747	-0.187282	-0.170951
X300T	X300P	26.4	0	26.4	0	SI	A	1	5	5	0	0	0	0.9	Low	1	IB	-0.561169	T1	-0.403216	NAT1	T1-NAT1	-0.0497671	-0.17293	-0.23188	0.219488	0.137902	-0.162715	0.216216	0.0135879	0.0986263	-0.00179373	0.0648975	-0.237598	-0.232597	-0.319115	-0.268548	-0.604333	-0.268951	0.187582	0.547596	-0.251843	-0.293138	-0.213028	-0.288006	-0.0865822
X304T	X304P	25.7	0	25.7	0	SIII	A	1	3	3	0	0	1	24	High	1	II	0.148927	T1	-0.593844	NAT1	T1-NAT1	0.0956112	0.131198	0.021224	0.454556	0.166373	0.462523	-0.056685	0.239766	0.177117	0.160842	0.101174	-0.276741	-0.229548	-0.340084	-0.178781	-0.441726	-0.245766	0.0580596	0.548912	-0.180102	-0.277389	-0.2143	-0.286766	-0.663897
X308T	X308P	25.6	0	25.6	0	SI	A	1	3.5	3.5	0	0	0	5.7	Low	1	IB	-1.13276	T1	-0.567359	NAT1	T1-NAT1	-0.0794873	-0.0931028	0.135567	0.314484	-0.067893	-0.000556738	0.31117	-0.328919	-0.0954395	-0.248805	-0.237327	-0.747309	-0.144306	-0.317865	-0.237219	-0.269251	-0.130684	0.0298032	0.309854	-0.200213	-0.00906352	-0.0900364	-0.271566	-0.472734
X311T	X311P	25.5	0	25.5	0	SII	A	1	4	4	0	0	1	5393	High	1	II	-0.379679	T1	-0.292792	NAT1	T1-NAT1	0.0642936	0.0507307	-0.0678825	0.238009	0.148575	0.332897	-0.0710356	0.0848827	-0.0639571	0.0763265	0.0711318	0.263215	-0.233382	-0.339119	-0.306325	-0.290998	-0.185889	0.194777	0.262856	-0.0840083	-0.0877729	-0.147038	-0.0516345	-0.569361
X314T	X314P	25.5	0	25.5	0	SI	A	1	3.5	3.5	0	0	0	1.3	Low	1	IB	-0.769664	T1	0.145486	NAT1	T1-NAT1	-0.0631772	-0.176907	-0.152669	0.170577	-0.0158996	0.232191	-0.0102846	0.177203	0.0181721	0.0408917	0.118304	0.786893	0.000675093	-0.157402	0.232626	0.104964	-0.0921228	-0.00663145	0.231882	-0.336821	-0.297196	-0.312797	-0.180503	0.176935
X322T	X322P	25.3	0	25.3	0	SI	A	1	3.8	3.8	0	0	0	4.5	Low	1	IB	-0.767797	T1	-0.68285	NAT1	T1-NAT1	0.163866	0.146276	0.29446	0.286774	0.0777581	-0.398654	0.0901698	-0.347873	-0.0948149	-0.21256	-0.25494	0.802277	-0.212867	-0.390357	-0.225546	-0.489564	-0.224477	0.127115	0.375269	-0.169849	-0.0494552	0.0210238	-0.292671	-0.469146
X324T	X324P	25.2	0	25.2	0	SIII	A	1	2.5	2.5	0	0	0	14426	Low	1	IB	0.527531	T1	-0.861131	NAT1	T2-NAT1	0.19726	0.185786	0.347967	0.432296	0.0659031	-0.178487	0.256789	0.0251857	0.257422	0.260119	0.0893643	0.474169	-0.201166	-0.359871	-0.222091	-0.538065	-0.222894	0.251259	0.361038	-0.22504	-0.0704799	-0.144977	-0.284564	-0.612055
X330T	X330P	13.4	0	9.4	1	SIII	A	1	2	2	0	0	0	4.9	Low	1	IA	1.0199	T2	-0.275094	NAT1	T2-NAT1	0.331907	0.342254	0.0774742	0.505815	0.338606	-0.104955	-0.25006	0.243607	0.132531	0.114801	0.277628	0.281033	-0.253931	-0.371053	-0.190993	-0.415139	-0.202121	-0.0318141	0.44762	-0.220774	-0.0524477	-0.0565682	-0.244086	0.507426
X334T	X334P	24.7	0	24.7	0	SI	A	1	1.5	1.5	0	0	0	1148	Low	1	IA	-0.732064	T1	-0.661678	NAT1	T1-NAT1	-0.0372529	-0.277466	-0.164212	0.242974	-0.0452218	-0.357706	0.03779	-0.230213	0.0374473	0.0713398	-0.163611	-0.181183	-0.249184	-0.377638	-0.237784	-0.454433	-0.242916	0.0975037	0.298613	-0.319577	-0.18999	-0.0823535	-0.312424	-0.548792
X337T	X337P	24.6	0	24.6	0	SII	A	1	4	4	0	0	0	276.8	Low	1	IB	-0.589181	T1	-0.68625	NAT1	T1-NAT1	0.0880215	0.163302	0.269626	0.341304	0.108155	-0.32416	-0.0515427	-0.120175	-0.0296966	-0.143139	-0.0249719	-0.11704	-0.223521	-0.361123	-0.222643	-0.421826	-0.219919	-0.0835838	0.390218	-0.237768	-0.104443	-0.108183	-0.28584	-0.65104
X338T	X338P	24.6	0	24.6	0	SII	A	1	3	3	0	0	1	4.6	High	1	II	0.079095	T1	-0.735364	NAT1	T1-NAT1	0.26231	0.269457	0.0761994	0.509986	0.264487	-0.243051	0.694142	-0.0686328	-0.00575172	-0.0868124	0.0896164	-0.830782	-0.210705	-0.391161	-0.368324	-0.588838	-0.191277	0.0669824	0.318464	-0.261303	-0.0746714	0.0157337	-0.183374	0.15195
X340T	X340P	24.6	0	24.6	0	SII	A	1	2.8	2.8	0	0	1	6.9	High	1	II	-0.60631	T1	-0.580879	NAT1	T1-NAT1	0.244334	0.118358	0.202484	0.363135	0.135549	-0.349721	-0.0173403	-0.334358	-0.248646	-0.283671	-0.0558492	0.55226	-0.22047	-0.339571	-0.218721	-0.449602	-0.254991	-0.0301467	0.426692	-0.264839	-0.189391	-0.102121	-0.268573	0.49884
X342T	X342P	24.2	0	24.2	0	SIII	A	2	1.0+3.0	3	0	0	0	174.5	High	1	II	0.707072	T2	0.135095	NAT1	T2-NAT2	0.147498	0.155704	0.208044	0.479736	0.156626	0.560009	-0.181057	0.331109	0.182705	0.23654	0.224743	0.746546	-0.228181	-0.335446	-0.142396	-0.4292	-0.213271	0.492547	0.477039	-0.0294467	-0.148293	0.00690833	-0.23087	0.733676
X344T	X344P	24.6	0	24.6	0	SI	A	1	2	2	0	0	0	6.2	Low	0	IA	-1.02249	T1	-0.829481	NAT1	T1-NAT1	0.102996	-0.0216983	-0.242614	-0.306058	0.0608167	-0.404951	0.96	-0.0734661	0.170194	0.0211176	-0.0722538	0.362234	-0.209455	-0.407067	-0.369776	-0.55332	-0.131273	0.068721	0.32277	-0.16492	0.144535	0.157941	-0.177758	-0.0364745
X350T	X350P	24.4	0	24.4	0	SI	A	2	1.5+3.0	3	0	0	1	14.3	High	1	II	-0.672791	T1	-0.20088	NAT1	T1-NAT1	-0.0137271	-0.173043	-0.0218309	-0.440273	-0.0205868	0.202798	0.0821574	-0.143931	0.00527629	0.0439585	0.0699778	-0.255322	-0.309726	-0.387015	-0.323292	-0.199353	-0.211107	-0.158112	0.198876	-0.14431	0.0645514	-0.0304242	-0.152122	-0.2335
X355T	X355P	24.3	0	24.3	0	SI	A	1	3.5	3.5	0	0	0	0.9	Low	1	IB	-1.01166	T1	-0.00777979	NAT1	T1-NAT1	-0.0312269	-0.160109	-0.258459	0.0974803	0.0562692	-0.0220856	-0.0510643	0.118012	0.167966	0.0832987	0.0339715	-0.0133645	-0.266474	-0.322829	-0.341378	-0.449657	-0.130707	0.115835	0.247907	0.00514232	0.0312429	0.00460276	-0.106696	-0.049035
X356T	X356P	24.3	0	24.3	0	SI	A	1	4	4	0	0	0	1022	Low	1	IB	-0.604457	T1	0.128766	NAT1	T1-NAT1	-0.0162752	-0.0955536	-0.3431	0.0180734	0.0343591	0.31038	0.860234	0.307331	0.137087	0.229975	0.184993	0.697082	-0.226798	-0.361626	-0.427239	-0.461329	-0.0349451	-0.0257081	0.31978	0.0579649	0.209402	0.173939	-0.0292809	0.641832
X360T	X360P	24.3	0	24.3	0	SI	A	1	2.5	2.5	0	0	0	3.4	Low	0	IB	-0.534741	T1	-0.534263	NAT1	T1-NAT1	-0.11728	0.110397	0.307639	0.452404	-0.0179836	-0.284483	0.00861038	-0.181005	0.150368	0.111184	-0.0449859	-0.338268	-0.300153	-0.337957	-0.265458	-0.324303	-0.24608	-0.293627	0.310332	-0.301715	-0.111735	-0.191488	-0.284275	-0.0943994
X362T	X362P	24.2	0	24.2	0	SIII	A	1	3	3	0	0	0	357.6	Low	0	IB	0.50379	T1	-0.501158	NAT1	T2-NAT1	0.104006	0.245024	0.045096	0.380639	0.145225	0.259815	-0.176632	0.288293	0.159651	0.225739	0.254988	0.758702	-0.263089	-0.294486	-0.252454	-0.290255	-0.246667	-0.351448	0.24432	-0.296058	-0.198586	-0.164383	-0.298758	-0.223124
X366T	X366P	23.6	0	9.8	1	SII	A	1	4	4	0	0	0	2336	Low	1	IB	0.579821	T1	0.503142	NAT2	T2-NAT2	0.296957	0.358185	0.311039	0.488635	0.31123	-0.229077	0.744439	0.0337507	0.11821	-0.034525	0.177272	0.429323	-0.261509	-0.354136	-0.326029	-0.206039	-0.189731	0.221814	0.225305	-0.0861672	-0.126337	-0.135514	-0.202918	0.693973
X413T	X413P	18	0	18	0	SII	A	1	2	2	0	0	0	7.1	Low	1	IA	-0.71802	T1	-0.235576	NAT1	T1-NAT1	0.325986	0.298355	0.1059	-0.0498024	0.149033	-0.189026	-0.190505	-0.184756	-0.153438	-0.210095	0.00213704	-0.671012	-0.227626	-0.325753	-0.305079	-0.529426	-0.174271	0.318306	0.344296	0.039629	-0.173905	-0.136295	-0.0487249	0.21008
X416T	X416P	17.8	0	17.8	0	SI	A	1	3.5	3.5	0	0	0	261.3	Low	0	IB	-0.150313	T1	-0.478983	NAT1	T1-NAT1	0.0639873	0.211806	0.359532	0.26363	0.061301	0.377141	-0.0466396	0.0168097	-0.117715	-0.0564026	0.0692838	-0.000381445	-0.219814	-0.29381	-0.238113	-0.378294	-0.197628	0.00713145	0.196125	-0.26898	-0.191081	-0.228181	-0.178647	-0.347051
X417T	X417P	17.8	0	17.8	0	SIII	A	1	4	4	0	0	1	796.9	High	1	II	-0.0577595	T1	-0.724113	NAT1	T1-NAT1	0.262166	0.317374	0.1045	0.284139	0.117237	0.398321	-0.460775	0.2561	-0.0350502	-0.0772068	0.202501	0.0333652	-0.239389	-0.250994	-0.0405935	-0.359681	-0.242172	-0.0207558	0.283066	-0.251169	-0.268722	-0.1722	-0.271873	-0.576178
X418T	X418P	16.6	0	16.6	0	SII	A	1	5.5	5.5	0	0	1	36.3	High	1	II	-0.589212	T1	0.353669	NAT1	T1-NAT2	0.157141	0.28046	0.330394	0.0812142	0.106258	-0.0679556	0.60613	-0.0931081	-0.195355	-0.264602	0.133495	0.111696	-0.256251	-0.383636	-0.403361	-0.617189	-0.165653	0.511734	0.332815	0.136393	0.012649	0.160119	-0.0863821	0.468033
X419T	X419P	17.8	0	17.8	0	SIII	A	1	3	3	0	0	0	4616	Low	1	IB	0.684832	T2	-0.866404	NAT1	T2-NAT1	0.274317	0.440123	0.543563	0.389703	0.112866	-0.0929367	0.739826	-0.156356	0.037273	0.033518	-0.00151308	0.415092	-0.193165	-0.276697	-0.215824	-0.448464	-0.132343	0.0806863	0.165347	-0.135112	-0.165537	-0.232214	-0.0949157	0.0297812
X420T	X420P	17.8	0	17.8	0	SIII	A	1	2.5	2.5	0	0	0	2.6	Low	1	IB	0.125107	T1	-0.56751	NAT1	T1-NAT1	0.195048	0.299563	0.268489	0.421238	0.0897013	0.282444	-0.191461	0.210726	0.281971	0.230828	0.262855	0.507654	-0.196968	-0.305435	-0.231332	-0.399214	-0.112978	-0.21207	0.0198517	-0.0888485	0.00387428	-0.0423066	-0.065079	-0.76453
X421T	X421P	17.6	0	17.6	0	SII	A	1	3	3	0	0	0	1.6	Low	1	IB	-0.188761	T1	-0.589623	NAT1	T1-NAT1	0.332576	0.458243	0.369164	0.478328	0.260563	0.0632701	-0.301582	-0.030667	-0.054573	-0.129163	0.00408419	0.0759388	-0.252581	-0.33262	-0.275294	-0.363539	-0.232364	-0.311222	0.26453	-0.193675	-0.132069	-0.18783	-0.169697	0.015683
X422T	X422P	17.8	0	17.8	0	SII	A	1	3	3	0	0	0	839.1	Low	1	IB	0.472404	T1	-0.517624	NAT1	T2-NAT1	0.334157	0.489275	0.510478	0.47876	0.302215	-0.326894	0.883946	-0.0732478	0.102328	-0.0492903	0.101201	0.137049	-0.243826	-0.402744	-0.322418	-0.258336	-0.124316	0.0797756	0.172327	-0.0423221	-0.00582686	-0.101386	-0.0716661	-0.262006
X423T	X423P	17.6	0	8	1	SI	A	1	5.5	5.5	0	0	0	32.5	Middle	0	IB	-0.195916	T1	-0.0499181	NAT1	T1-NAT1	-0.0873406	0.178622	0.35909	0.245494	0.000505964	0.202283	-0.214422	-0.0322349	-0.182726	-0.046052	-0.00439224	-0.474856	-0.234474	-0.309666	-0.247739	-0.130454	-0.21944	-0.121041	0.154628	-0.209088	-0.168607	-0.178117	-0.261929	-0.496532
X424T	X424P	16.6	0	16.6	0	SIII	A	1	3.1	3.1	0	0	1	1.4	High	0	II	1.12016	T2	-0.694774	NAT1	T2-NAT1	0.304816	0.335091	0.307743	0.434737	0.322703	0.190806	-0.309735	0.309999	0.281858	0.153697	0.198769	-0.519373	-0.200712	-0.287709	-0.261101	-0.493499	-0.126494	-0.306034	0.234633	-0.13596	-0.0257963	-0.101825	-0.0257901	-0.789644
X426T	X426P	17.6	0	17.6	0	SI	A	1	5	5	0	0	0	3.9	Low	1	IB	-0.23394	T1	-0.442564	NAT1	T1-NAT1	0.201482	0.255714	0.0199259	0.308593	0.118379	0.105228	-0.23547	-0.054935	0.0168816	-0.161308	-0.0813991	-0.498499	-0.179982	-0.234944	-0.250341	-0.177106	-0.110392	-0.108477	0.0853863	0.0442075	0.109424	-0.0888279	-0.0183348	-0.769433
X428T	X428P	17.5	0	17.5	0	SII	A	1	3	3	0	0	0	16	Low	1	IB	-0.432223	T1	-0.942628	NAT1	T1-NAT1	0.260645	0.323667	0.160725	-0.0933865	0.217134	0.0424734	-0.133341	-0.116722	-0.0764468	-0.196709	0.0203341	-0.702583	-0.24767	-0.330884	-0.29016	-0.456212	-0.119937	-0.294905	0.179503	-0.136473	0.0670387	-0.071888	-0.175905	-0.623448
X429T	X429P	17.5	0	17.5	0	SIII	A	1	3	3	0	0	0	1148	Low	0	IB	0.691196	T2	-0.657616	NAT1	T2-NAT1	0.291128	0.403755	0.373967	0.506805	0.268315	0.191341	0.431542	0.288984	0.164762	0.134089	0.313046	0.0898168	-0.278037	-0.373617	-0.232104	-0.367484	-0.195725	0.0161403	0.217053	-0.0825845	-0.0747699	0.0179786	-0.192397	-0.72375
XH01T	XH01P	17	1	6	1	SI	A	1	3.5	3.5	0	0	0	6.1	Low	1	IB	-0.691424	T1	0.576558	NAT2	T1-NAT2	-0.137409	-0.134819	-0.166064	-0.122925	-0.0912102	0.192239	0.0786893	0.0336235	-0.0829636	-0.101887	-0.165911	0.133222	-0.220734	-0.309721	-0.316118	-0.382233	-0.179211	0.315506	0.209519	-0.0508765	-0.182354	-0.175934	-0.134305	-0.5757
XH02T	XH02P	14	1	12	1	SIII	A	1	3.8	3.8	0	0	1	50	High	1	II	1.20082	T2	0.825153	NAT2	T2-NAT2	0.207216	0.158275	-0.0922098	-0.293034	0.217755	0.42658	-0.0751017	0.306963	0.261311	0.397132	0.203208	0.0622692	-0.136872	-0.257103	-0.291877	-0.46652	-0.132447	0.242063	0.350634	0.116228	0.000607859	0.0571335	-0.146238	-0.290122
XH03T	XH03P	60	0	23	1	SI	A	1	3	3	0	0	0	9.5	Low	1	IB	-0.724148	T1	0.930221	NAT2	T1-NAT2	-0.0918589	0.125068	0.0837398	0.0475618	0.0277416	0.415911	0.163717	0.0879424	-0.0962379	-0.209055	-0.104002	-0.739656	-0.13353	-0.0942554	-0.219469	-0.37191	-0.0369901	0.395385	0.407199	0.18505	-0.0548259	0.00846118	-0.110614	0.624095
XH04T	XH04P	7	1	6	1	SIII	A	1	3.5	3.5	0	0	1	13.5	High	1	II	0.978871	T2	0.881462	NAT2	T2-NAT2	0.243269	0.185432	-0.236751	-0.383569	0.239892	0.316573	-0.227458	0.336643	0.24706	0.274574	0.262396	0.589691	-0.253543	-0.326011	-0.351494	-0.468354	-0.158784	0.0755939	0.222255	0.0212229	-0.0366503	-0.0173478	-0.0877348	-0.70067
XH06T	XH06P	19	1	8	1	SIII	A	1	2	2	0	0	0	281.3	Low	1	IA	1.11622	T2	0.582538	NAT2	T2-NAT2	0.361795	0.523559	0.515682	0.533846	0.275585	-0.201255	-0.262736	0.0752809	0.0365283	-0.023798	0.101823	-0.672941	-0.252088	-0.244967	-0.371676	-0.396139	-0.156886	-0.105576	0.193494	-0.0465529	-0.0517343	-0.113834	-0.132598	-0.789046
XH08T	XH08P	9	1	7	1	SIII	A	1	4.5	4.5	0	0	1	584.2	High	1	II	1.12752	T2	0.790792	NAT2	T2-NAT2	0.216454	0.291204	0.322098	0.3505	0.208867	0.150851	-0.147378	0.285918	0.141821	0.28282	0.153765	-0.268713	-0.193023	-0.220785	-0.247954	-0.485915	-0.18582	0.236556	0.478235	-0.0470049	-0.204932	-0.150758	-0.276152	-0.37204
XH10T	XH10P	60	0	13	1	SIII	A	1	4	4	0	0	0	20.4	Low	1	IB	0.973216	T2	1.14006	NAT2	T2-NAT2	0.179727	0.243013	-0.0328497	0.246712	0.167354	0.380533	-0.240493	0.307438	0.198088	0.312843	0.184565	0.214542	-0.0573423	-0.0993278	-0.153724	-0.324368	-0.0609266	0.0284855	0.044487	0.121149	0.0998767	0.224848	0.00877068	0.82564
XH11T	XH11P	60	0	9	1	SI	A	1	3	3	0	0	0	614.9	Low	1	IB	-0.655323	T1	0.890172	NAT2	T1-NAT2	-0.100003	0.149478	0.174606	0.473965	-0.0471506	-0.24072	-0.117626	-0.176027	-0.115724	-0.1194	0.0644183	-0.71227	-0.293391	-0.33531	-0.343939	-0.332188	-0.163914	0.257135	0.092442	0.049522	-0.0708106	0.0969104	0.0552224	0.157763
XH12T	XH12P	19	1	5	1	SIII	A	1	4	4	0	0	1	8.1	High	1	II	1.19067	T2	0.108231	NAT1	T2-NAT2	0.270063	0.378522	0.354635	0.463339	0.25515	-0.160443	-0.0110022	0.1492	0.334478	0.352127	0.224456	0.613609	-0.221135	-0.254021	-0.288994	-0.186869	-0.185314	-0.228555	0.420115	-0.124832	-0.107584	-0.135907	-0.122362	-0.405047
XH14T	XH14P	60	0	3	1	SI	A	1	3	3	0	0	0	150	Low	0	IB	-0.575511	T1	1.11599	NAT2	T1-NAT2	-0.208882	0.153328	0.305542	0.43162	-0.0694545	-0.301357	0.0373116	-0.23991	-0.197843	-0.193851	-0.0789231	0.00966271	-0.232392	-0.247262	-0.271817	-0.200111	0.0724494	0.458756	0.0545324	0.299704	0.177458	0.23911	0.279434	0.206946
XH16T	XH16P	9	1	5	1	SIII	A	1	4	4	0	0	0	780	Low	1	IB	1.18274	T2	0.121067	NAT1	T2-NAT2	0.224149	0.23262	-0.0833613	0.107762	0.231365	0.167925	0.176112	0.346707	0.273776	0.289042	0.225739	0.643484	-0.25033	-0.333009	-0.337883	-0.371697	-0.203716	-0.197355	0.370605	-0.138304	-0.0600469	-0.0405253	-0.213123	-0.446903
XH17T	XH17P	7	1	6	1	SIII	A	1	3	3	0	0	0	439.3	Low	0	IB	1.20091	T2	0.949496	NAT2	T2-NAT2	0.320032	0.309529	-0.0160495	0.451132	0.279746	0.0124532	-0.17735	0.351667	0.398335	0.363996	0.362232	0.331141	-0.145513	-0.382828	-0.428378	-0.422466	0.00201761	0.191266	0.348481	0.29852	0.315932	0.294901	0.188596	0.925496
XH18T	XH18P	17	1	6	1	SI	A	1	2.5	2.5	0	0	0	41.7	Low	1	IB	-0.764786	T1	-0.526549	NAT1	T1-NAT1	0.136746	-0.0521553	-0.0531826	0.346401	0.072361	-0.245868	-0.0596747	-0.181367	-0.129459	-0.255122	-0.0334351	-0.197141	-0.294781	-0.403622	-0.332793	-0.420554	-0.221685	-0.2774	0.317986	-0.262625	-0.0625661	-0.0727134	-0.28644	0.118383
XH19T	XH19P	60	0	3	1	SII	A	1	4.5	4.5	0	0	0	110	Low	1	IB	-0.063561	T1	0.450659	NAT2	T1-NAT2	0.155248	0.146319	0.304016	0.407408	0.133668	-0.340409	-0.0655346	-0.102694	-0.255782	-0.220316	-0.00359453	0.625807	-0.240334	-0.326205	-0.278169	-0.460928	-0.146144	-0.270126	0.211433	0.0309914	-0.0825875	-0.0291331	-0.0300675	0.0957466
XH20T	XH20P	40	1	4	1	SII	0	1	1.5	1.5	0	0	0	20	Low	1	IA	0.45117	T1	0.0934571	NAT1	T2-NAT2	0.415037	0.464345	0.281203	0.454541	0.31354	-0.381919	-0.225664	-0.296175	-0.141117	-0.231575	-0.191086	-0.216837	-0.190642	-0.342397	-0.301361	-0.264996	-0.239603	-0.4616	0.275652	-0.301578	-0.00685938	0.00683119	-0.235933	0.132765
XH23T	XH23P	60	0	4	1	SII	A	1	2	2	0	0	0	10.3	Low	1	IA	-0.679281	T1	-0.19285	NAT1	T1-NAT1	0.115947	0.236145	0.272906	0.367572	0.0690653	-0.0700904	-0.259866	-0.228321	-0.224672	-0.322164	-0.0270387	-0.291117	-0.184487	-0.281715	-0.216851	-0.248035	-0.114202	-0.209853	0.0199713	-0.0238187	0.0311014	-0.0728365	-0.00462134	0.0611098
XH24T	XH24P	24	1	4	1	SII	A	1	3.5	3.5	0	0	1	440.2	High	1	II	0.138469	T1	0.395265	NAT2	T1-NAT2	0.130162	0.353839	0.453764	0.227432	0.0872763	0.00974211	-0.110395	-0.187965	-0.283149	-0.232494	-0.0425578	-0.317514	-0.25261	-0.295174	-0.231786	-0.307871	-0.187149	-0.151988	0.595748	-0.0772691	-0.088911	-0.0280277	-0.0505688	0.800885
XL01T	XL01P	60	0	60	0	SII	A	1	3.3	3.3	0	0	0	128	Low	1	IB	-0.662749	T1	0.223884	NAT1	T1-NAT2	0.231004	0.0791819	-0.252004	-0.251135	0.173496	0.427343	-0.200198	0.0672437	-0.136464	-0.20195	-0.0297071	-0.600694	-0.136714	-0.308913	-0.373412	-0.470846	-0.164947	0.171615	0.264052	0.0900533	0.0470408	0.0115267	-0.00953139	-0.148018
XL02T	XL02P	60	0	60	0	SII	A	1	4.5	4.5	0	0	1	3.3	High	1	II	-0.265718	T1	0.221354	NAT1	T1-NAT1	0.314123	0.449632	0.354893	0.359824	0.135927	-0.400291	-0.121834	-0.17282	-0.256797	-0.308582	-0.174614	-0.748266	-0.175759	-0.177546	-0.26609	-0.425949	-0.148917	0.374875	0.480746	0.0242401	-0.176022	-0.17361	-0.207886	-0.57857
XL03T	XL03P	60	0	60	0	SIII	A	1	4.5	4.5	0	0	1	691.8	High	1	II	0.742692	T2	0.648175	NAT2	T2-NAT2	0.249394	0.317324	0.0766504	0.356798	0.212156	0.398833	-0.0490313	0.316022	-0.0671762	0.11404	0.113485	0.0655089	-0.170722	-0.147075	-0.19658	-0.435321	-0.152588	0.396729	0.317149	0.114498	-0.0764169	-0.0179751	-0.158875	0.587655
XL04T	XL04P	60	0	60	0	SII	A	1	2	2	0	0	0	6.4	Low	1	IA	0.0290418	T1	0.536018	NAT2	T1-NAT2	0.133027	0.329116	0.327148	0.308664	0.0421841	-0.218263	0.158448	0.0527527	-0.165606	-0.0906723	-0.0226708	-0.38089	-0.176113	-0.189685	-0.0928428	-0.211821	-0.148804	0.184599	0.369888	0.00769034	-0.205772	-0.185406	-0.203843	-0.529299
XL06T	XL06P	60	0	60	0	SII	A	1	4	4	0	0	0	43.3	Low	1	IB	0.224058	T1	0.938634	NAT2	T1-NAT2	0.309216	0.442301	0.284711	0.306966	0.271286	-0.252624	0.0363549	-0.00604655	-0.0827267	-0.12034	-0.0245253	-0.75006	-0.196366	-0.174712	-0.278635	-0.447308	-0.114508	0.233879	0.298852	0.241588	-0.0462095	0.137663	-0.0034912	0.230848
XL07T	XL07P	60	0	60	0	SIII	A	1	3	3	0	0	0	650.8	Low	1	IB	1.08866	T2	0.698353	NAT2	T2-NAT2	0.384384	0.437868	0.329868	0.331017	0.306421	0.128064	-0.242526	0.264694	0.307862	0.215112	0.29792	0.355059	-0.170714	-0.135944	-0.234793	-0.448914	-0.202117	0.111054	0.238101	-0.00644822	-0.168961	-0.120283	-0.142972	0.415009
XL08T	XL08P	60	0	60	0	SI	A	1	4.5	4.5	0	0	0	2.1	Low	1	IB	-0.142305	T1	0.440017	NAT2	T1-NAT2	0.0482534	0.2388	0.361521	0.241337	0.0644233	-0.221959	-0.0220043	-0.080843	-0.0928786	-0.10896	-0.0614735	-0.442768	-0.228501	-0.214331	-0.302904	-0.459987	-0.156973	0.142152	0.232361	0.0302737	-0.0894149	-0.0346784	-0.0804137	-0.710715
XL09T	XL09P	60	0	60	0	SIII	A	1	4.5	4.5	0	0	1	3024	High	1	II	0.606558	T1	-0.307847	NAT1	T2-NAT1	0.246916	0.349034	0.319743	0.409941	0.27403	0.484972	-0.0652954	0.281932	0.261436	0.229323	0.217605	0.661578	-0.230495	-0.218166	-0.103194	-0.0998944	-0.191688	-0.236341	0.0771347	-0.170461	-0.110385	-0.145774	-0.114801	0.460311
XL11T	XL11P	60	0	60	0	SIII	A	1	3	3	0	0	0	5.7	Low	1	IB	1.03654	T2	0.118658	NAT1	T2-NAT2	-0.00998861	0.0882758	0.0436447	0.135549	0.162651	0.318806	-0.0279837	0.324057	0.353168	0.399587	0.245407	0.755322	-0.223395	-0.318796	-0.38827	-0.497361	-0.171228	0.136693	0.410069	0.0145437	0.0309669	0.0627981	-0.123735	0.435851
XL12T	XL12P	60	0	60	0	SII	A	1	4.7	4.7	0	0	0	7.9	Low	1	IB	-0.0616533	T1	-0.441705	NAT1	T1-NAT1	0.258057	0.150707	0.057317	0.545355	0.258606	-0.285042	0.827487	0.0598847	-0.0188607	-0.0551429	0.158586	-0.769792	-0.232324	-0.357615	-0.324757	-0.30319	-0.217271	-0.0737012	0.38376	-0.231256	-0.137778	-0.101396	-0.16991	0.763194
XL14T	XL14P	60	0	60	0	SI	A	1	3.9	3.9	0	0	0	652.2	Low	1	IB	-0.458788	T1	-0.0493576	NAT1	T1-NAT1	-0.104095	-0.29177	-0.0641858	0.320926	-0.123755	-0.240756	0.205214	0.111611	0.0296509	0.227912	-0.0148368	-0.711791	-0.284287	-0.387543	-0.364231	-0.249349	-0.216845	0.0179582	0.271466	-0.143175	0.127425	0.0635565	-0.158676	0.165382
XL15T	XL15P	60	0	60	0	SI	A	1	2	2	0	0	0	249.6	Low	1	IA	-1.15584	T1	0.308171	NAT1	T1-NAT2	-0.0387092	-0.246398	-0.00761855	-0.241291	-0.106591	-0.299391	0.402177	-0.256111	-0.253665	-0.263111	-0.216397	0.0319947	0.0556665	-0.141653	0.0500319	0.0896119	-0.041548	-0.072687	0.367855	-0.16709	-0.1381	-0.211428	-0.0826653	-0.658216
XL18T	XL18P	60	0	60	0	SI	A	1	4	4	0	0	0	21.3	Low	1	IB	-0.713139	T1	-0.9015	NAT1	T1-NAT1	0.183468	-0.0260011	-0.0457347	0.412429	0.153883	-0.0606691	0.0486726	0.0363394	0.00597343	-0.0762509	-0.000403695	-0.471414	-0.172461	-0.31299	-0.235079	-0.273312	-0.199271	-0.0917613	0.709591	-0.176873	-0.17308	-0.302388	-0.224045	0.692717
XL19T	XL19P	60	0	60	0	SII	A	1	2.5	2.5	0	0	0	3701	Low	1	IB	0.552233	T1	0.364029	NAT1	T2-NAT2	0.126624	-0.0728851	-0.0675844	0.388478	0.250002	0.0212802	0.00693614	0.0986682	0.293154	0.278428	0.0614976	0.432074	-0.180738	-0.346503	-0.28319	0.0722547	-0.0850266	-0.203795	0.207845	0.150577	0.181866	0.165813	-0.0481523	-0.157737
XL20T	XL20P	60	0	60	0	SII	A	1	4.6	4.6	0	0	0	11607	Low	1	IB	0.408223	T1	-0.262617	NAT1	T2-NAT1	0.323765	0.546644	0.649961	0.421396	0.212436	-0.0477104	0.836962	-0.1763	-0.117162	-0.141971	0.00846539	0.332523	-0.240705	-0.290993	-0.1189	-0.325321	-0.224238	0.0541687	0.549271	-0.119778	-0.176675	-0.122109	-0.15201	0.776967
XL21T	XL21P	60	0	60	0	SII	A	1	2.5	2.5	0	0	0	815	Low	1	IB	0.066654	T1	0.109708	NAT1	T1-NAT1	0.217048	0.315545	0.503637	0.418138	0.121854	-0.0581568	0.749082	-0.225919	-0.284419	-0.192526	-0.0210401	0.944871	-0.0811712	-0.129314	0.161004	-0.218351	-0.0863068	-0.193407	0.0630232	-0.120217	-0.146217	-0.124028	-0.0412571	0.595432

## Sheet: Table S6
Table S6. Pathways that are significantly enriched in the SERPINH1 high-expression group compared with the low-expression group
Xing's cohort - N
Term	ID	SetSize	EnrichmentScore	NES	pvalue	p.adjust	qvalues	Rank	Leading_edge	Core_enrichment
Extracellular matrix organization	REACTOME_EXTRACELLULAR_MATRIX_ORGANIZATION	138	0.665537	2.06716	1e-10	8.27e-08	7.34561e-08	1108	tags=57%, list=23%, signal=45%	3910/1289/30008/1462/8425/2331/2199/4053/2202/5118/1306/3674/7076/7837/3385/284217/5654/8076/6678/3683/8985/3680/1280/351/5351/22795/1303/5352/4237/1088/960/51399/10516/3690/3673/4236/7412/4321/23473/4239/1215/4313/4052/977/4323/7450/7057/10319/7373/871/4318/5033/3371/3908/54829/4811/84034/1282/3915/102/4060/3684/1634/23385/1290/79709/1277/633/3339/2192/1281/2244/8573/1278/2243/1293/375790/3383/2…
Matrisome	NABA_MATRISOME	222	0.63619	2.04713	1e-10	8.27e-08	7.34561e-08	1097	tags=51%, list=23%, signal=41%	3910/1289/30008/4147/1462/8425/10875/64856/2331/2199/3699/4053/2202/127435/5118/1306/712/10082/6366/7076/4256/78989/6286/7837/284217/2219/5654/3490/3484/8076/83872/6678/5473/8985/3964/1280/5351/5271/7058/22795/1303/5352/4237/4240/10516/157869/78987/4236/3603/3486/54583/4321/4239/30835/5269/51162/4313/4052/3481/4323/8547/3965/2159/7450/7057/1893/10319/7373/871/6281/4318/140576/5033/3371/5196/1370/…
Complement cascade	REACTOME_COMPLEMENT_CASCADE	65	0.670129	1.90671	1.80039e-06	0.000319056	0.000283393	1196	tags=60%, list=25%, signal=46%	712/78989/28793/2219/81494/5199/28449/28937/725/1675/1401/28874/5627/28896/28797/28820/8547/28461/721/1604/28912/733/1370/28822/28474/28452/28908/735/4179/730/5648/3503/28439/714/732/966/713/3538/3078
Cell adhesion molecules	KEGG_CELL_ADHESION_MOLECULES_CAMS	50	0.666319	1.83565	4.53891e-05	0.0040218	0.00357226	842	tags=50%, list=17%, signal=42%	1462/3119/3117/958/3385/3683/3134/3680/9019/3109/965/1365/7412/100506658/5817/6614/1003/5788/3113/3122/3125/920/3107/2734/3126
cytokine-cytokine receptor interaction	KEGG_CYTOKINE_CYTOKINE_RECEPTOR_INTERACTION	16	0.800351	1.79966	0.000433274	0.0189879	0.0168655	428	tags=50%, list=9%, signal=46%	4804/5159/958/6366/80301/5473/1436/55540
Collagen formation	REACTOME_COLLAGEN_FORMATION	36	0.681948	1.7853	0.000305514	0.015469	0.0137399	1094	tags=58%, list=23%, signal=46%	1289/5118/1306/7837/8985/1280/5351/1303/5352/977/7373/871/4318/5033/1282/1290/79709/1277/1281/1278/1293
Cell surface interactions at the vascular wall	REACTOME_CELL_SURFACE_INTERACTIONS_AT_THE_VASCULAR_WALL	74	0.589101	1.7139	0.000175312	0.0110114	0.00978057	1273	tags=57%, list=26%, signal=43%	4067/28793/28449/4072/28937/3683/140885/965/28874/5627/1088/960/9046/28896/10544/3690/28797/28820/6520/28461/28912/5196/28822/3512/28474/28452/2734/28908/3684/1277/1278/6464/28439/3507/2335/3538/3685/972/3493/3689/483/5175
Antigen processing and presentation	KEGG_ANTIGEN_PROCESSING_AND_PRESENTATION	39	0.64111	1.7043	0.00163228	0.0462026	0.0410383	1419	tags=56%, list=29%, signal=40%	3119/3117/10197/3134/3109/3113/3122/3125/920/3107/3126/3133/3118/3127/3123/3105/972/6892/3106/6890/1520/6891
Neutrophil degranulation	REACTOME_NEUTROPHIL_DEGRANULATION	323	0.453479	1.4841	0.000105753	0.00760504	0.00675498	1309	tags=32%, list=27%, signal=25%	976/683/6515/10875/11031/64114/963/3071/6286/9535/2219/84329/79888/80301/5199/6793/196527/340061/3683/23526/8993/8560/5473/1675/968/84418/671/240/140885/965/58485/1088/960/51125/51382/6993/9522/5269/2171/820/4332/5788/8673/5580/121260/535/10312/2717/684/25801/56729/10562/1604/22875/4318/3107/9961/55754/2799/1992/302/102/10394/51816/3684/3934/3958/5657/23385/4125/566/5315/2934/6386/3163/4353/25852…
Xing's cohort - T
Term	ID	SetSize	EnrichmentScore	NES	pvalue	p.adjust	qvalues	Rank	Leading_edge	Core_enrichment
Matrisome	NABA_MATRISOME	258	0.626893	2.62466	1e-10	1.39108e-08	1.12518e-08	1535	tags=69%, list=28%, signal=52%	7076/4015/8974/6696/5054/10875/1893/115908/1490/30008/1280/4237/3481/25878/10417/5352/10082/84898/2331/5118/4240/6320/25890/6286/1301/3486/1462/50509/78989/4323/712/7058/5654/2817/114902/2202/4318/127435/79812/6283/6678/1511/1289/10536/7078/4017/1178/4256/23452/5270/5271/284217/83729/3483/1991/131873/84034/11167/83872/4192/6590/1303/3026/6385/80760/4054/1464/5351/2219/4147/5269/2719/3909/4321/727…
Extracellular matrix organization	REACTOME_EXTRACELLULAR_MATRIX_ORGANIZATION	153	0.62384	2.4724	1e-10	1.39108e-08	1.12518e-08	1420	tags=60%, list=26%, signal=46%	7076/4015/8974/6696/3385/5054/10491/30008/1280/4237/5352/2331/5118/1301/1462/50509/4323/5654/1088/2202/4318/6678/1511/1289/10536/3683/3684/4017/836/51399/3689/284217/1991/131873/84034/351/1303/6385/4054/960/5351/3909/4321/54829/4052/4053/7057/8425/1290/6383/11117/3673/3691/10319/633/871/2199/3674/4313/5033/3383/3910/3818/3371/4239/1282/8985/1634/7373/102/3678/667/2335/7448/2244/4060/1293/3912/391…
Stem cell hepatocellular carcinoma subclass up	DESERT_STEM_CELL_HEPATOCELLULAR_CARCINOMA_SUBCLASS_UP	133	0.599253	2.33215	1e-10	1.39108e-08	1.12518e-08	1470	tags=59%, list=27%, signal=45%	9181/6696/79887/4072/7345/3066/64943/3099/8875/8091/1462/55506/10644/55048/5025/4318/79888/7153/5355/1601/5270/51765/983/9493/56944/55858/9497/55227/4321/1290/5747/10631/50807/642/7429/871/23636/4176/79574/2882/1690/6091/5050/1786/5782/4172/5315/1282/7169/2539/64210/55127/6282/3678/4171/4082/483/822/6277/3912/10007/3915/80150/1278/84823/55656/7037/3958/65108/10970/28969/308/226/813/10155/9898/229…
Collagen formation	REACTOME_COLLAGEN_FORMATION	45	0.675472	2.17563	3.83801e-07	2.59924e-05	2.1024e-05	1506	tags=73%, list=27%, signal=54%	4015/8974/10491/1280/5352/5118/1301/50509/4318/1289/10536/4017/131873/1303/5351/3909/1290/3691/871/5033/1282/8985/7373/667/1293/1278/1281/1291/1292/1306/1284/64175/3655
Complement cascade	REACTOME_COMPLEMENT_CASCADE	66	0.591908	2.03922	9.88792e-07	5.71833e-05	4.62528e-05	1554	tags=65%, list=28%, signal=47%	5199/28793/78989/712/1604/1675/28449/28874/28896/1991/28796/2219/28937/28461/28797/735/28908/1361/28912/28820/721/28439/714/28452/1191/733/5627/7448/5648/731/3501/715/28474/3538/28822/730/713/1369/1401/28913/28921/3075/3426
Neutrophil degranulation	REACTOME_NEUTROPHIL_DEGRANULATION	335	0.465236	1.99751	1e-10	1.39108e-08	1.12518e-08	634	tags=20%, list=12%, signal=19%	683/5768/3614/10875/671/963/976/11031/820/5199/240/6286/56729/6515/9535/3903/5806/965/51382/3101/1088/8993/1604/51816/4318/6283/1675/79888/1511/10312/566/3683/3684/25801/5657/4332/3934/8288/10562/3689/9145/1991/967/5795/81619/23526/84418/6590/5788/960/80301/22918/4125/2219/5269/4057/51646/84329/3071/4353/140885/2207/6280/5873/2896/25798/258010
mRNA splicing	REACTOME_MRNA_SPLICING	154	0.49479	1.96411	1.03704e-07	7.96663e-06	6.44382e-06	2360	tags=78%, list=43%, signal=46%	5439/10898/10914/5356/10285/10921/5441/5438/10283/22916/51340/10421/1477/10523/10286/51645/9129/10465/23283/53981/24144/5436/2963/84950/10949/55660/56949/5432/84991/25804/51639/9410/1479/22794/4116/65109/8683/10262/5546/5431/56259/81608/24148/988/83443/6434/84844/9416/57819/23517/9128/10291/10450/6429/4670/4809/6936/9775/23020/3187/9939/6627/3192/10946/10992/6629/55339/27339/2521/55749/6635/6633/…
DNA replication	KEGG_DNA_REPLICATION	18	0.69726	1.8482	0.00110492	0.0155808	0.0126026	1381	tags=78%, list=25%, signal=58%	5985/5981/6119/6118/5982/4173/5983/5424/4176/4172/4171/5984/5425/2237
Rho GTPase cycle	REACTOME_RHO_GTPASE_CYCLE	230	0.373225	1.55429	0.000308413	0.00624962	0.00505501	747	tags=17%, list=14%, signal=16%	9181/28964/23616/6510/4688/1627/8440/143098/1152/9322/537/93663/10152/9459/7409/51566/55114/23526/2802/9138/9497/5585/5295/63916/25963/55227/81704/3071/23075/10006/7454/4162/9938/7204/124540/10409/54874/55023/85440/158747
VEGFA/VEGFR2 signaling pathway	WP_VEGFAVEGFR2_SIGNALING_PATHWAY	263	0.349613	1.46856	0.000693309	0.0114354	0.00924952	1444	tags=25%, list=26%, signal=19%	8974/1490/4688/4773/3486/4323/5654/2817/91624/1385/79812/5608/5795/8575/8650/5496/23476/25865/5295/6595/11124/2274/5747/114789/2926/5595/10645/23339/529/5606/10755/26058/5894/5321/5592/3490/4313/9344/3383/1536/8985/102/6386/1003/2022/2335/6714/2244/301/2243/1432/2266/5331/10628/8826/10061/1175/409/5335/3685/9114/226/813/9898/9444
Gao's cohort - N
Term	ID	SetSize	EnrichmentScore	NES	pvalue	p.adjust	qvalues	Rank	Leading_edge	Core_enrichment
Matrisome	NABA_MATRISOME	174	0.624601	2.71074	1e-10	7.02029e-09	5.42029e-09	728	tags=53%, list=15%, signal=47%	11117/7373/1634/4147/4969/30008/5549/127435/83854/23452/78989/633/255743/64129/7148/7450/6275/1293/22915/10082/1278/713/6277/5272/10516/51162/1291/1805/1292/4060/10418/83872/3603/7078/10875/84898/1289/3911/5271/89932/301/3913/4052/3606/3908/1281/1277/4240/7040/6282/7045/308/3486/51379/3909/3339/8425/1290/165/3373/54507/3965/135228/5649/2817/79875/3371/712/84034/5265/4013/5553/5033/306/79812/11684…
Extracellular matrix organization	REACTOME_EXTRACELLULAR_MATRIX_ORGANIZATION	96	0.653071	2.63968	1e-10	7.02029e-09	5.42029e-09	717	tags=53%, list=15%, signal=46%	11117/7373/1634/7177/30008/3679/633/7148/7450/1293/1278/3675/3683/10516/1291/1292/4060/1289/3911/3913/960/4052/3908/1281/1277/7040/3909/3339/3689/8425/1290/3676/3691/3687/3371/84034/7412/826/5033/3685/824/3693/1991/1511/7448/54829/2331/5479/3684/4317/8076
Collagen formation	REACTOME_COLLAGEN_FORMATION	22	0.728822	2.18941	3.31844e-05	0.000611198	0.0004719	765	tags=64%, list=16%, signal=54%	7373/1293/1278/1291/1292/1289/1281/1277/3909/1290/3691/5033/5479/1284
Cytokine signaling in immune system	REACTOME_CYTOKINE_SIGNALING_IN_IMMUNE_SYSTEM	262	0.392221	1.76164	2.37006e-08	1.07295e-06	8.28413e-07	615	tags=27%, list=13%, signal=25%	4600/7431/3115/4939/1278/9636/10346/3134/3603/1265/3936/3119/3911/2316/3122/301/3433/960/5690/3434/3606/4478/25939/115362/5699/7040/5293/4938/3635/3106/23586/3669/240/3689/7409/6772/5657/3055/834/6850/4940/3162/3965/3687/867/5371/567/3126/6672/8638/7412/920/3113/3437/6737/3133/684/3117/10379/5777/5610/3503/6041/25970/2633/1511/6773/115361/5698/6778
Complement activation	WP_COMPLEMENT_ACTIVATION	18	0.609884	1.71501	0.00560335	0.0368786	0.0284736	1383	tags=61%, list=29%, signal=44%	730/713/712/5199/735/732/629/1675/720/5648/10747
Rho GTPase cycle	REACTOME_RHO_GTPASE_CYCLE	231	0.381821	1.70551	4.60994e-07	1.49869e-05	1.15712e-05	791	tags=30%, list=16%, signal=26%	7431/9938/7171/7535/1794/8826/7454/81704/50619/257106/29/1152/55619/139818/3071/9828/11135/23616/5585/1535/752/51291/397/284119/7409/7170/91010/8440/55075/7456/393/63916/51566/9815/6793/71/1536/10409/9459/57580/11180/2631/221472/653361/4689/23048/23526/114793/80005/23129/23191/4650/23370/6510/5337/116985/9322/392/28964/4688/857/9138/26999/55845/1793/5825/55114/9462/10163
T cell receptor signaling pathway	KEGG_T_CELL_RECEPTOR_SIGNALING_PATHWAY	45	0.440581	1.55534	0.00807916	0.0488432	0.0377113	906	tags=33%, list=19%, signal=27%	925/7535/3937/5788/5293/7409/8440/867/920/5777/3551/5532/5595/4790/4773
Chemokine signaling pathway	KEGG_CHEMOKINE_SIGNALING_PATHWAY	71	0.400271	1.52973	0.00579945	0.0378096	0.0291924	844	tags=34%, list=18%, signal=28%	1794/7454/5293/7409/6772/3055/2790/5579/5330/57580/653361/6773/59345/9844/3551/156/54331/6774/5908/2870/2869/115/5595/4790
Adaptive immune system	REACTOME_ADAPTIVE_IMMUNE_SYSTEM	327	0.322173	1.49726	1.66627e-05	0.000340567	0.000262948	906	tags=27%, list=19%, signal=23%	925/5592/9902/3115/28912/7535/1278/3683/51466/7454/3937/84790/3134/5788/114876/84617/3119/3122/28452/972/1535/2533/5690/1281/1277/5699/5293/3635/3106/79861/2214/3689/7409/6614/30011/3708/695/5336/3676/6850/5579/567/1536/3126/28465/6890/7412/920/3113/6737/3133/653361/3117/7529/975/4689/5777/929/7408/8905/3685/3693/55860/5698/3551/3109/28395/4688/6892/5532/8673/55905/7318/28822/29882/5908/8924/1012…
Signaling by VEGF	REACTOME_SIGNALING_BY_VEGF	66	0.391308	1.48518	0.00815098	0.0490476	0.0378692	807	tags=33%, list=17%, signal=28%	8829/3071/1535/7409/8440/3708/63916/5579/71/1536/653361/4689/3685/23191/9844/4688/857/26999/55845/1793/10163/5921
Neutrophil degranulation	REACTOME_NEUTROPHIL_DEGRANULATION	277	0.290173	1.32664	0.00166714	0.0142931	0.0110356	621	tags=24%, list=13%, signal=22%	374403/23406/1794/976/3683/8826/5788/1265/7414/10875/2950/683/51411/84329/56729/3071/960/29108/1535/8514/9535/201294/8288/3101/6282/3106/272/5049/240/2207/80301/3689/5657/26578/5768/79930/2934/64114/2212/11031/3687/6793/567/1536/10097/5912/5265/684/221/5553/5777/929/51816/114790/10312/5199/3685/116844/1991/1511/23526/55860/1/4353/23191/23218
Gao's cohort - T
Term	ID	SetSize	EnrichmentScore	NES	pvalue	p.adjust	qvalues	Rank	Leading_edge	Core_enrichment
Stem cell hepatocellular carcinoma subclass up	DESERT_STEM_CELL_HEPATOCELLULAR_CARCINOMA_SUBCLASS_UP	123	0.749736	2.59272	1e-10	7.95587e-09	5.86369e-09	939	tags=63%, list=16%, signal=54%	871/1462/3099/3912/1278/10644/10631/64943/1277/6282/1290/5270/65108/64151/5315/1075/4318/5050/7153/9181/1192/822/10155/4082/22919/7429/79888/7169/55858/79887/3915/51155/6277/28969/10212/3276/2882/3958/10970/6599/4673/7037/813/80150/3066/226/5909/5782/6741/11335/4171/4176/3930/22913/4172/1786/1282/55227/6749/55127/642/7165/50807/23171/65244/4691/7329/483/51765/23200/1434/27347/3608/10657/51593/236…
Extracellular matrix organization	REACTOME_EXTRACELLULAR_MATRIX_ORGANIZATION	130	0.72611	2.5236	1e-10	7.95587e-09	5.86369e-09	588	tags=48%, list=10%, signal=45%	871/1462/5118/7076/6678/3912/1289/1281/1278/7057/1277/1290/4318/3684/3371/5352/7837/8974/30008/3910/2331/2244/1303/4323/5654/7177/2266/7373/2243/2202/3673/4053/3915/1293/22795/84034/4052/7040/3689/4060/2199/79709/54829/5351/2192/633/3690/1292/1291/3908/10491/2200/3693/2/4811/64175/6383/960/1282/3687/5340/351/3685
Collagen formation	REACTOME_COLLAGEN_FORMATION	37	0.786331	2.3617	1e-10	7.95587e-09	5.86369e-09	523	tags=57%, list=9%, signal=52%	871/5118/1289/1281/1278/1277/1290/4318/5352/7837/8974/1303/7373/1293/79709/5351/1292/1291/10491/64175/1282
mRNA splicing	REACTOME_MRNA_SPLICING	164	0.59025	2.08246	1e-10	7.95587e-09	5.86369e-09	2031	tags=75%, list=34%, signal=51%	2521/10914/3178/23283/8683/57703/5437/1479/2962/2963/10283/1665/10262/3187/1477/5546/6628/8189/1660/53981/51645/5094/51593/10898/11338/11100/51639/5430/27339/6431/23450/23451/56949/84991/10949/55660/83443/6633/10523/51692/23350/8896/51340/84844/55749/9295/9343/11051/3184/3192/10713/5356/10992/10291/6629/5434/10594/8106/29894/4686/10285/5441/3191/24148/23020/6428/6627/5432/1655/10946/84950/51729/1…
DNA replication	KEGG_DNA_REPLICATION	22	0.744453	2.07335	3.66094e-05	0.000606181	0.000446771	670	tags=68%, list=11%, signal=61%	56655/10535/4175/4174/5984/54107/4171/4173/4176/2237/4172/5982/5983/5111/5985
Complement cascade	REACTOME_COMPLEMENT_CASCADE	46	0.660769	2.06077	1.66706e-06	4.45678e-05	3.28476e-05	948	tags=54%, list=16%, signal=46%	3539/3501/3503/28912/3500/28474/28452/28461/28822/730/28395/727/5199/735/713/712/28465/729/1675/2147/7448/3075/732/733/1369
Cell cycle	KEGG_CELL_CYCLE	58	0.61191	1.95935	3.04011e-06	7.52085e-05	5.54307e-05	1730	tags=71%, list=29%, signal=51%	4085/7040/5001/3066/4175/4174/5000/4171/4173/5925/4176/4172/5111/10971/23595/1017/3065/2033/51434/5591/7534/8379/996/9126/29945/8243/7533/902/1019/2932/1387/5885/64682/51433/7531/1022/25/4087/9184/8881/472
Complement and coagulation cascades	KEGG_COMPLEMENT_AND_COAGULATION_CASCADES	48	0.620047	1.95307	1.51242e-05	0.000284367	0.000209586	903	tags=46%, list=15%, signal=39%	5345/2244/5104/2266/2243/5265/2162/730/727/2/735/713/712/5340/729/1675/2147/3818/3075/732/733/3827
Spliceosome	KEGG_SPLICEOSOME	112	0.563731	1.93983	2.21453e-07	7.78576e-06	5.73831e-06	2128	tags=78%, list=36%, signal=51%	3178/3306/8683/1665/10262/58517/6628/151903/51645/11338/51639/27339/6431/23450/10915/23451/56949/84991/55660/83443/6633/10523/23350/8896/51340/84844/9343/3192/10713/5356/10992/10291/6629/10594/4686/10285/24148/23020/6428/6627/1655/10946/84950/51729/3183/6626/57461/7919/988/9410/6637/9775/6434/56259/26121/25804/6634/9984/9129/22938/9128/22985/9879/4670/6426/10084/10286/4809/6636/55696/3190/9716/57…
Neutrophil degranulation	REACTOME_NEUTROPHIL_DEGRANULATION	307	0.484128	1.75225	1.74782e-09	1.05548e-07	7.77916e-08	1209	tags=30%, list=20%, signal=25%	6515/6283/6279/6280/4332/9545/5768/6282/5315/1075/4318/3684/25801/56729/2171/2934/272/11031/79888/3934/5265/8514/5580/197/240/1471/2212/3958/12/10970/3689/1265/3615/201294/10875/23250/79930/5004/5199/1535/1536/226/22918/84329/9535/976/683/2207/5795/960/10312/23218/3687/1116/8826/2950/3071/116844/3685/5788/51411/1675/8904/2717/140885/23200/80301/5864/80331/79169/3608/221/1992/175/8673/391/8635/235…
Jiang's cohort - N
Term	ID	SetSize	EnrichmentScore	NES	pvalue	p.adjust	qvalues	Rank	Leading_edge	Core_enrichment
T cell receptor signaling pathway	KEGG_T_CELL_RECEPTOR_SIGNALING_PATHWAY	52	0.566701	1.61658	0.000573597	0.0377597	0.0339865	1573	tags=50%, list=26%, signal=37%	3551/1019/916/4794/8517/7535/920/1147/4792/5058/5595/5335/2932/7409/11261/5290/8440/5291/5534/4690/3937/867/4773/1432/6885/5788
Collagen biosynthesis and modifying enzymes	REACTOME_COLLAGEN_BIOSYNTHESIS_AND_MODIFYING_ENZYMES	25	0.607269	1.56725	0.00750036	0.137166	0.12346	1082	tags=56%, list=18%, signal=46%	1282/1292/1284/5352/1278/1291/10491/1277/1303/5118/871/8974/5033/131873
Extracellular matrix organization	REACTOME_EXTRACELLULAR_MATRIX_ORGANIZATION	139	0.488538	1.48854	0.000174844	0.0188612	0.0169765	1551	tags=44%, list=26%, signal=33%	4684/3687/7040/3673/1462/4053/6678/3912/7412/2331/6868/6385/4318/30008/8076/1215/1282/2199/1292/1991/11117/22795/3915/3693/1284/4052/4317/7837/5352/1278/1291/10491/4237/1277/1303/2202/5118/871/3910/8974/7450/3676/3679/3684/5033/3683/4236/4811/131873/667/5175/54829/633/3689/836/1293/7057/3685/3383/1634/2200
Leukocyte transendothelial migration	KEGG_LEUKOCYTE_TRANSENDOTHELIAL_MIGRATION	63	0.502588	1.46057	0.00382018	0.104998	0.0945055	1674	tags=44%, list=28%, signal=32%	4689/4688/394/7412/6494/4318/9564/5335/7409/5290/3676/5291/5336/3684/3683/1003/7070/7122/5175/5579/3689/60/10398/1535/1432/3383/7408/5829
Matrisome	NABA_MATRISOME	239	0.452366	1.41751	5.64065e-05	0.00998158	0.00898416	1969	tags=47%, list=33%, signal=33%	7058/5196/2162/127435/7040/1462/4053/6678/64856/5046/3912/3490/2331/6868/6385/3958/4318/3606/30008/8076/79812/1282/2199/4013/1292/1991/89932/11117/3486/22795/64129/3915/165/1464/1284/4052/4317/7837/5352/1278/1471/5269/29094/1291/3699/4237/55768/1277/79174/5649/3964/2267/83872/170392/5104/1303/3965/2202/5118/10082/871/10418/3910/1178/8974/7450/306/5033/4236/4811/2239/131873/27329/54583/23129/54829…
Jiang's cohort - T
Term	ID	SetSize	EnrichmentScore	NES	pvalue	p.adjust	qvalues	Rank	Leading_edge	Core_enrichment
Stem cell hepatocellular carcinoma subclass up	DESERT_STEM_CELL_HEPATOCELLULAR_CARCINOMA_SUBCLASS_UP	154	0.567753	2.01024	1e-10	8.96667e-09	6.83684e-09	2386	tags=70%, list=33%, signal=48%	5603/7345/5025/10644/2882/27347/79887/10631/23423/51765/8875/4072/55227/4318/983/5168/1462/9181/3099/80150/58526/6282/8754/483/6696/50807/3958/4176/23171/822/55506/9319/79888/10460/64943/1278/1290/1019/79574/6599/4171/1829/7371/65244/55127/7429/1601/55048/871/6091/1277/2539/7153/3912/8439/5050/7037/7329/23200/5315/9055/64151/23271/57178/55858/4172/1075/5270/3066/9497/11015/22919/56944/79666/9918/…
DNA replication	KEGG_DNA_REPLICATION	29	0.623521	1.80944	0.000491358	0.00681315	0.00519485	2355	tags=86%, list=33%, signal=58%	10535/84153/54107/79621/4176/4175/4173/4174/4171/3978/10714/5424/5985/4172/5558/5984/5425/6119/5111/5982/2237/5981/6118/6117/5422
Cell cycle	KEGG_CELL_CYCLE	64	0.551767	1.80527	3.36731e-05	0.000780868	0.000595391	2146	tags=62%, list=30%, signal=44%	983/4085/11200/902/4176/7040/4175/4173/996/4174/1019/5000/23595/1017/5001/4171/4088/29945/891/1387/2033/10393/8697/4172/4999/3066/4087/25/8379/51433/51434/472/4089/10274/7534/5885/5111/1022/64682/8881
Extracellular matrix organization	REACTOME_EXTRACELLULAR_MATRIX_ORGANIZATION	157	0.482837	1.71151	1.40137e-06	5.05998e-05	3.8581e-05	2344	tags=52%, list=33%, signal=36%	7076/2331/4318/1991/54829/8974/4323/5118/3683/3684/3676/1462/3673/3687/8754/5352/6696/5054/7040/4239/7057/3689/4053/633/1278/1290/960/51399/2202/4052/3385/6678/1303/871/1634/1277/4313/1311/3908/1511/3912/7373/3693/3675/3680/1281/4317/977/351/3691/7412/8425/11117/4060/10491/1520/3915/3384/4236/8751/3685/5033/1293/30008/2199/3371/83700/2006/10516/3910/4811/6868/3678/22795/1289/131873/5045/64175/391…
Signaling by VEGF	REACTOME_SIGNALING_BY_VEGF	81	0.491122	1.65329	0.000455671	0.00638414	0.00486773	2206	tags=43%, list=31%, signal=30%	5603/4689/4688/55845/6714/1535/5579/8440/7409/3071/5580/1536/117145/3708/63916/3710/5921/5058/5335/4893/14/8829/9261/5291/3685/5296/26999/7867/10006/9564/1793/8828/1432/10152/3845
mRNA splicing	REACTOME_MRNA_SPLICING	169	0.463573	1.65185	1.13433e-05	0.000311361	0.000237405	3371	tags=80%, list=47%, signal=44%	2963/57703/10283/6631/5441/6636/10084/55110/11193/10465/8683/84950/51503/57461/57794/10898/27258/5436/56949/2521/85313/23398/51340/25804/10262/55339/84991/23283/51639/5433/51692/9410/10914/10286/10907/8189/8449/84844/83443/10421/10523/10713/9785/9716/4686/4809/53981/55660/29894/81608/9129/6628/10285/27238/10772/51362/6434/7307/23020/1477/3178/22827/10181/51585/23517/9343/51690/23450/10594/9128/10…
DNA double strand break repair	REACTOME_DNA_DOUBLE_STRAND_BREAK_REPAIR	64	0.46523	1.52214	0.00558674	0.0402904	0.0307204	3231	tags=81%, list=45%, signal=45%	54107/11200/3364/1017/3838/7158/10714/5424/7518/5985/7329/5810/8467/22976/3981/9656/5984/5425/25/7336/8359/4683/472/9031/6119/9577/5111/5982/4361/2237/5883/5981/3980/10111/6118/6117/142/55183/2140/5531/5983/2547/7156/5591/5599/51720/7341/151987/7520/55775/79184/2067
Rho GTPase effectors	REACTOME_RHO_GTPASE_EFFECTORS	179	0.421457	1.50598	0.000247006	0.00403918	0.00307977	2707	tags=53%, list=38%, signal=34%	4689/4688/5217/55845/6714/4085/695/94274/752/7456/1535/5579/7454/3796/54820/3071/64837/114793/10381/5580/5585/55920/1536/51466/91010/11243/3831/5880/5058/4221/5289/30851/9055/3985/348995/25909/8826/10382/147841/23028/55055/25/22919/23380/8359/79980/8379/84617/5595/26999/79003/6242/10092/7534/6280/391/85415/10006/81929/5216/2316/5905/10095/1432/5594/10152/2885/57551/3799/1072/10097/10971/10094/511…
MAPK signaling pathway	KEGG_MAPK_SIGNALING_PATHWAY	115	0.435131	1.50546	0.002155	0.0203401	0.0155088	2653	tags=53%, list=37%, signal=34%	5603/5778/5579/6789/409/1616/7040/1852/5533/3551/5321/5921/4773/408/2318/2264/5971/3306/781/8986/6788/5880/5058/8569/5534/11184/6654/4893/5532/5922/5598/3925/9261/6197/8517/6885/5595/4791/1147/5609/7867/5159/9448/2316/1432/5594/2885/5608/57551/3845/1386/7189/5530/6237/1399/6416/5970/4790/55970/5601/836
Rho GTPase cycle	REACTOME_RHO_GTPASE_CYCLE	306	0.367819	1.34851	0.00257653	0.0231062	0.0176179	1993	tags=31%, list=28%, signal=24%	4689/4688/55227/50619/6510/1627/81704/55845/9938/23616/57580/51566/29/752/393/7456/1535/51291/23526/9181/93663/257106/8440/7454/64333/55619/7409/1794/9322/3071/89846/124540/114793/23129/5585/7535/23592/1536/1829/91010/158747/23048/613/63916/4650/25963/4952/3932/23370/11135/6793/84317/7037/5880/5058/28964/2889/120/1152/23348/116985/7204/9459/6654/54443/2886/10409/9462/9497/9528/8826/23075/5337/233…

## Sheet: Table S7
Table S7. Clinical information and staining scores of immunohistochemistry cohort 1
Sample	DFS.event	DFS.time	OS.event	OS.time	Diameter(cm)	Tumor Number	AFP(ug/L)	Age	Sex	T	N	M	T.SERPINH1.IHC	NAT.SERPINH1.IHC
D19A4313	1	5	1	5	8	1	4	>60	Female	T1	N0	M0	2	1
D19A4314	1	17	1	21	3	1	12	<=60	Male	T1	N0	M0	12	8
D19A4315	0	56			2.8	1	2	>60	Male	T1	N0	M0	6	0
D19A4316	0	56	0	104	2	1	2530	<=60	Male	T1	N0	M0	4	0
D19A4318	0	56	0	104	4.8	1	166	<=60	Male	T2	N0	M0	4	1
D19A4319	1	36	0	104	4	>=2	22	<=60	Male	T2	N0	M0	1	0
D19A4320	0	56	0	104	3	1	176	<=60	Male	T1	N0	M0	4	0
D19A4321	1	31	1	102	9	1	2446	>60	Female	T1	N0	M0	12	2
D19A4322	0	56	0	104	3	1	4629	<=60	Male	T1	N0	M0	0	1
D19A4323	1	10	1	13	3.5	1	523	<=60	Male	T1	N0	M0	9	8
D19A4324	0	55			5	1	3700	>60	Female	T1	N0	M0	12	0
D19A4325	1	29	1	33	6	1	8	>60	Male	T3	N0	M0	1	2
D19A4326	1	9	1	32	12	1	60500	<=60	Male	T1	N0	M0	2	0
D19A4327	1	48	1	56	3	1	2	>60	Male	T2	N0	M0	4	2
D19A4329	1	21	1	29	7	1	8400	>60	Male	T2	N0	M0	2	1
D19A4330	0	55	1	90	4.8	1	8	<=60	Male	T1	N0	M0	0	0
D19A4331	0	55	1	57	7.5	1	179	>60	Male	T1	N0	M0	1	1
D19A4332	1	15	1	26	8.5	1	17	<=60	Male	T1	N0	M0	1	0
D19A4333	1	21	1	25	5	1	1	<=60	Male	T1	N0	M0	1	0
D19A4334	1	14	1	17	8	1	1114	>60	Male	T2	N0	M0	0	0
D19A4335	1	5	1	7	8	1	1868	<=60	Male	T1	N0	M0	4	8
D19A4336	1	13			2	1	456	>60	Female	T2	N0	M0	1	0.5
D19A4337	1	7	1	15	11	1	52850	<=60	Male	T2	N0	M0	6	1
D19A4338	0	54	0	102	3	1	7380	<=60	Male	T2	N0	M0	4	0
D19A4339	0	54	0	102	5	1	7	>60	Male	T1	N0	M0	0	1
D19A4340	0	54	0	102	4.5	1	5	<=60	Male	T1	N0	M0	4	1
D19A4341	1	7	0	102	1.5	1	31	<=60	Male	T1	N0	M0	4	0
D19A4342	0	54			2	1	16	<=60	Male	T1	N0	M0	0	0
D19A4344	1	19	1	59	3.5	>=2	8	>60	Male	T2	N0	M0	0	0
D19A4345	0	54	0	102	2.5	1	15	>60	Male	T1	N0	M0	0	0.5
D19A4346	0	55	0	103	3	1	3	<=60	Male	T1	N0	M0	2	0
D19A4347	0	54	0	102	5	1	2566	<=60	Male	T1	N0	M0	1	0.5
D19A4348	1	15	1	68	1.8	1	137	<=60	Male	T1	N0	M0	2	0
D19A4349	1	42	0	102	12	1	60500	<=60	Male	T1	N0	M0	6	6
D19A4350	0	54			20	1	60500	<=60	Male	T1	N0	M0	1	1
D19A4351	1	7	1	8	4.5	1	3748	<=60	Male	T1	N0	M0	4	2
D19A4352	1	26	1	32	3	1	2	<=60	Male	T1	N0	M0	1	1
D19A4353	0	54			6	1	2	<=60	Male	T1	N0	M0	0.5	0
D19A4354	0	54	0	102	3	1	600	<=60	Female	T1	N0	M0	2	0
D19A4355	1	35	0	102	2	>=2	158	<=60	Male	T2	N0	M0	3	1
D19A4357	0	53	0	101	8.5	1	1	<=60	Male	T1	N0	M0	2	0
D19A4358	1	42	1	48	8	1	108	<=60	Male	T2	N0	M0	2	0
D19A4359	1	43	1	90	3	1	419	<=60	Male	T1	N0	M0	4	0
D19A4362	0	53	0	101	3.5	1	1172	<=60	Male	T2	N0	M0	0.5	0
D19A4363	1	18	1	32	4	1	1566	<=60	Male	T3	N0	M0	0.5	2
D19A4364	0	53	0	101	5	1	2	<=60	Male	T1	N0	M0	1	0.5
D19A4365	1	19	0	101	9	1	1667	<=60	Male	T2	N0	M0	4	0.5
D19A4366	1	19	1	30	4.5	>=2	9	<=60	Male	T2	N0	M0	6	1
D19A4367	1	6	1	25	6	1	4	<=60	Male	T2	N0	M0	8	0.5
D19A4368	1	5	1	24	4.5	1	12360	<=60	Male	T1	N0	M0	4	0
D19A4370	1	8	0	101	9	1	60500	<=60	Female	T1	N0	M0	0	6
D19A4371	1	6	1	32	3	1	93	<=60	Male	T1	N0	M0	2	0
D19A4372	1	4	1	25	8	>=2	274	<=60	Male	T3	N0	M0	6	8
D19A4373	1	4	1	6	9	1	635	>60	Male	T2	N0	M0	2	3
D19A4374	1	4	1	6	3	1	40	<=60	Male	T1	N0	M0	2	2
D19A4375	1	6	1	14	2.5	1	8	<=60	Male	T1	N0	M0	4	1
D19A4376	1	10	1	26	7.5	1	10	<=60	Male	T2	N0	M0	6	2
D19A4377	1	8	0	97	7	1	2	<=60	Male	T2	N0	M0	12	4
D19A4379	0	49	0	97	2	1	1	<=60	Male	T2	N0	M0	1	0.5
D19A4380	0	49	1	81	2.5	1	1721	<=60	Male	T1	N0	M0	0.5	0
D19A4381	1	8	1	12	2.5	1	306	<=60	Male	T1	N0	M0	2	4
D19A4382	0	49	0	97	5	1	2	>60	Female	T2	N0	M0	2	0.5
D19A4383	1	6	1	25	3.5	>=2	67	<=60	Male	T2	N0	M0	1	0.5
D19A4384	0	49	0	97	1.5	1	12	<=60	Male	T2	N0	M0	0.5	0.5
D19A4385	0	49	1	88	1.5	1	37	<=60	Male	T1	N0	M0	0	0
D19A4386	0	49			2.5	1	3	<=60	Female	T2	N0	M0	0.5	0
D19A4387	0	49	0	97	1.5	1	1	<=60	Male	T1	N0	M0	4	0.5
D19A4388	1	4			6	1	6	>60	Male	T1	N0	M0	2	0.5
D19A4391	1	5	1	7	5	1	3699	>60	Male	T1	N0	M0	8	0.5
D19A4392	0	47	0	95	2	1	5148	<=60	Male	T1	N0	M0	0.5	0.5
D19A4393	0	47	0	95	3	1	7100	<=60	Male	T1	N0	M0	0.5	0
D19A4394	0	47	0	95	6	1	17	<=60	Male	T1	N0	M0	1	0.5
D19A4395	1	12	1	80	2.5	1	3	>60	Male	T1	N0	M0	3	0
D19A4396	1	24	0	95	6.5	1	5	<=60	Male	T1	N0	M0	0	0
D19A4397	0	47	1	53	8	1	3	<=60	Male	T2	N0	M0	1	1
D19A4398	1	20	0	90	1.8	1	2	<=60	Male	T1	N0	M0	1	0
D19A4399	1	10	1	26	4	>=2	27	<=60	Male	T2	N0	M0	6	1
D19A4400	1	5	1	23	4.5	1	242	>60	Male	T1	N0	M0	1	2
D19A4657	1	21	1	39	2.6	>=2	400	<=60	Male	T2	N0	M0	1	0.5

## Sheet: Table S8
Table S8. Clinical information and staining scores of immunohistochemistry cohort 2
ID	Gender	Age	Tumor Number	MVI(Presence-1,Absence-0)	Diameter(cm)	AFP(ug/L)	TNM.stage	Differentiation	DFS.event	DFS.time	OS.event	OS.Month	T.SERPINH1.IHC	NAT.SERPINH1.IHC
Y122393	M	73	1	0	5	6	IB	Edmondson I-II	0	60	0	60	1	NA
Y122405	F	51	1	0	5	9.5	IB	Edmondson III-IV	1	23.7	0	60	2	4
Y122434	F	64	1	0	3.5	7.7	IB	Edmondson I-II	0	60	0	60	0	1
Y122511	F	50	1	0	4.6	1210	IB	Edmondson III-IV	0	60	0	60	1	1
Y122548	M	54	1	0	3.2	1210	IB	Edmondson III-IV	1	22.9	1	35.5	2	2
Y122806	M	53	1	0	3	18.8	IB	Edmondson I-II	0	60	0	60	4	NA
Y122882	M	67	1	0	4.9	5	IB	Edmondson III-IV	1	12.8	1	55.6	1	1
Y123256	M	66	1	0	3	91.9	IB	Edmondson III-IV	0	60	0	60	1	1
Y123350	M	66	1	0	3	247.7	IB	Edmondson III-IV	0	60	0	60	4	2
Y123426	M	66	1	0	4	1210	IB	Edmondson III-IV	1	19.3	0	60	2	1
Y123453	M	57	1	0	3	307.8	IB	Edmondson III-IV	1	10.9	0	60	3	1
Y123564	M	58	1	0	3.5	59.2	IB	Edmondson III-IV	1	10.7	1	57.8	2	1
Y123614	M	78	1	0	4	2.7	IB	Edmondson III-IV	0	60	0	60	1	1
Y123636	M	55	1	0	3.5	923.9	IB	Edmondson III-IV	1	13.5	1	19.2	4	2
Y123813	M	57	1	0	5	1.9	IB	Edmondson I-II	1	42.9	0	60	2	3
Y124033	F	55	1	0	3	175.2	IB	Edmondson I-II	0	60	0	60	1	NA
Y124094	F	70	1	0	5	10.8	IB	Edmondson III-IV	0	60	0	60	3	1
Y124124	M	55	1	0	5	9.3	IB	Edmondson III-IV	0	60	0	60	1	4
Y124219	M	62	1	0	2.2	3.2	IB	Edmondson III-IV	0	60	0	60	1	0
Y124263	M	73	1	0	3	3	IB	Edmondson I-II	0	60	0	60	1	1
Y124387	M	71	1	0	5	11.1	IB	Edmondson III-IV	0	60	0	60	1	1
Y124477	M	55	1	0	3	7.7	IB	Edmondson III-IV	0	60	0	60	2	1
Y124599	M	64	1	0	4.6	24.3	IB	Edmondson I-II	0	60	0	60	1	2
Y124905	M	68	1	0	4	4.4	IB	Edmondson III-IV	0	60	0	60	1	1
Y124940	M	48	1	0	5	73.4	IB	Edmondson III-IV	0	60	0	60	4	0
Y124989	M	59	1	0	5	116.7	IB	Edmondson I-II	0	60	0	60	1	3
Y125154	M	66	1	0	1.5	59.3	IA	Edmondson III-IV	1	39	0	60	3	2
Y125304	M	57	1	0	5	1210	IB	Edmondson III-IV	1	2.4	1	4.2	2	0
Y125371	M	59	1	0	4	3.2	IB	Edmondson III-IV	1	14.6	0	60	2	1
Y125870	M	72	1	0	4	1210	IB	Edmondson III-IV	0	60	0	60	2	2
Y125933	M	71	1	0	5	8.8	IB	Edmondson III-IV	1	13.8	1	36	1	NA
Y125954	M	42	1	0	3.5	4.9	IB	Edmondson III-IV	0	60	0	60	2	2
Y125975	M	41	1	0	4.5	1069	IB	Edmondson I-II	1	2.4	0	60	2	1
Y126173	M	61	1	0	5	2.8	IB	Edmondson III-IV	0	60	0	60	2	NA
Y126395	M	44	1	0	5	1210	IB	Edmondson III-IV	0	60	0	60	4	0
Y126424	M	58	1	0	4	12.8	IB	Edmondson III-IV	1	9.3	0	60	3	1
Y127582	M	82	1	0	3	2.9	IB	Edmondson I-II	0	60	0	60	2	NA
Y127654	M	57	1	0	3.9	6.5	IB	Edmondson I-II	0	60	0	60	4	0
Y128071	M	56	1	0	5	13.2	IB	Edmondson III-IV	1	7.1	0	60	3	3
Y128141	F	48	1	0	5	56	IB	Edmondson III-IV	1	19	0	60	1	1
Y128156	M	49	1	0	3.4	769.8	IB	Edmondson III-IV	0	60	0	60	4	1
Y128467	M	55	1	0	2.3	101.1	IB	Edmondson III-IV	1	36.7	0	60	4	4
Y128647	M	65	1	0	5	1210	IB	Edmondson III-IV	1	11	1	38.9	2	2
Y128701	M	69	1	0	4	6	IB	Edmondson III-IV	1	10.3	1	12.9	2	1
Y128850	M	71	1	0	5	7.3	IB	Edmondson III-IV	0	60	0	60	2	1
Y128892	M	53	1	0	5	36.9	IB	Edmondson III-IV	1	11.3	1	21.6	6	4
Y129069	M	83	1	0	4	1210	IB	Edmondson III-IV	0	60	0	60	0	1
Y129224	M	56	1	0	2.8	22.7	IB	Edmondson I-II	1	38.1	1	52	4	1
Y130179	M	44	1	0	4	363.5	IB	Edmondson III-IV	0	60	0	60	1	4
Y130220	M	54	1	0	2.7	3.5	IB	Edmondson III-IV	0	60	0	60	3	1
Y130294	M	69	1	0	4.5	2.3	IB	Edmondson I-II	1	35.9	0	60	4	2
Y130333	M	72	1	0	3	7.8	IB	Edmondson III-IV	1	3	0	60	1	3
Y130365	M	69	1	0	3	1.3	IB	Edmondson III-IV	0	60	0	60	3	1
Y130430	M	51	1	0	3.9	2.4	IB	Edmondson III-IV	0	60	0	60	4	1
Y130526	M	53	1	0	5	1210	IB	Edmondson III-IV	0	60	0	60	0	1
Y130626	M	59	1	0	5	47	IB	Edmondson III-IV	1	26.8	0	60	2	3
Y130642	M	54	1	0	4.7	4.3	IB	Edmondson III-IV	0	60	0	60	4	1
Y130857	M	66	1	0	3.3	2.3	IB	Edmondson III-IV	0	60	0	60	2	1
Y131005	M	45	1	0	3.8	1210	IB	Edmondson III-IV	1	8.3	1	27.8	4	4
Y131027	F	47	1	0	3	392.3	IB	Edmondson III-IV	0	60	0	60	1	1
Y131054	M	70	1	0	3	7.8	IB	Edmondson I-II	0	60	0	60	2	2
Y131416	M	71	1	0	3.1	463	IB	Edmondson III-IV	0	60	0	60	2	1
Y132161	M	49	1	0	1.4	106.7	IA	Edmondson III-IV	0	60	0	60	4	1
Y132484	M	69	1	0	4	9.7	IB	Edmondson I-II	1	22.1	1	32	1	NA
Y132684	M	74	1	0	5	1210	IB	Edmondson III-IV	1	10.5	1	38.5	1	1
Y132711	F	55	1	0	3.5	862.5	IB	Edmondson III-IV	0	60	0	60	4	1
Y133523	M	35	1	0	3	110	IB	Edmondson III-IV	0	60	0	60	4	1
Y133735	M	75	1	0	4	193.9	IB	Edmondson III-IV	1	13.8	1	23.9	6	1
Y133963	M	55	1	0	5	86.6	IB	Edmondson III-IV	0	60	0	60	1	1
Y134153	M	66	1	0	2	13.2	IA	Edmondson III-IV	1	22.8	0	60	4	2
Y134658	M	64	1	0	4	2.5	IB	Edmondson III-IV	0	60	0	60	4	1
Y134727	M	66	1	0	3	29	IB	Edmondson III-IV	0	60	0	60	2	0
Y135133	M	58	1	0	2	1210	IA	Edmondson III-IV	0	60	0	60	2	1
Y135262	M	45	1	0	2.5	1.9	IB	Edmondson III-IV	0	60	0	60	2	1
Y135466	M	49	1	0	4	131	IB	Edmondson III-IV	0	60	0	60	4	0
Y135601	M	60	1	0	2.6	8.6	IB	Edmondson III-IV	0	60	0	60	4	NA
Y135688	M	65	1	0	4	34.9	IB	Edmondson III-IV	0	60	0	60	3	0
Y135718	M	48	1	0	4	38.2	IB	Edmondson III-IV	0	60	0	60	0	1
Y135720	M	58	1	0	3.1	2.6	IB	Edmondson III-IV	0	60	0	60	1	1
Y137425	M	66	1	0	4.1	5.5	IB	Edmondson III-IV	0	60	0	60	2	1
Y137569	M	68	1	0	1.8	44	IA	Edmondson III-IV	1	58.2	0	60	4	1
Y137757	M	71	1	0	2	49.8	IA	Edmondson III-IV	0	60	0	60	3	0
Y138235	F	75	1	0	3	27.5	IB	Edmondson III-IV	1	44.7	0	60	2	NA
Y138601	M	72	1	0	4.9	5.8	IB	Edmondson III-IV	1	9.1	1	21.3	4	2
Y138712	M	65	1	0	2.5	6.7	IB	Edmondson III-IV	0	60	0	60	1	1
Y140127	F	70	1	0	3.9	1210	IB	Edmondson III-IV	1	17.3	1	31.1	2	NA
Y140404	M	65	1	0	1.7	5	IA	Edmondson III-IV	0	60	0	60	2	1
Y140450	M	66	1	0	3	6.1	IB	Edmondson III-IV	0	60	0	60	1	0
Y140477	M	64	1	0	4.3	6.6	IB	Edmondson III-IV	1	2.9	0	60	2	1
Y140546	M	52	1	0	5	4.2	IB	Edmondson III-IV	0	60	0	60	1	1
Y140696	M	52	1	0	3	7.4	IB	Edmondson III-IV	0	60	0	60	3	1
Y141118	M	56	1	0	2.1	1210	IB	Edmondson III-IV	1	38.8	1	55.4	2	1
Y141189	M	66	1	0	3	2.6	IB	Edmondson III-IV	0	60	0	60	1	1
Y141829	M	72	1	0	4	235.9	IB	Edmondson III-IV	1	37.9	1	51.7	2	3
Y142659	M	68	1	0	3.2	138.7	IB	Edmondson I-II	0	60	0	60	2	1

## Sheet: Table S9
Table S9. The experiment records of Col003 intervention on liver tumor burden
Group	ID	Body weight(g)	Liver weight(g)	LW/BW	Tumors per mouse	Tumors(D≥3mm) per mouse	Max of tumor diameters(mm)	Mean of tumor diameters(mm)	Proteome
Vehicle	V1	27.068	1.333	0.0492463	5	3	3	2.4	Yes
Vehicle	V2	29.453	1.4	0.0475334	8	4	4.5	2.5625	Yes
Vehicle	V3	28.466	1.772	0.0622497	24	8	7	2.41667	Yes
Vehicle	V4	30.024	1.728	0.057554	4	1	3	3.5	Yes
Vehicle	V5	29.481	1.387	0.0470473	12	6	5	2.5	Yes
Vehicle	V6	30.587	1.693	0.0553503	9	2	3.5	1.61111	Yes
Vehicle	V7	28.919	1.482	0.0512466	6	2	5	2.16667	Yes
Vehicle	V8	28.848	1.447	0.0501595	8	2	6	2.0625
Vehicle	V9	28.436	1.602	0.056337	2	1	3	2.5
Vehicle	V10	28.753	1.452	0.0504991	11	5	5	2.31818
Vehicle	V11	29.431	1.12	0.0380551	4	2	6	3.25
Vehicle	V12	26.685	1.419	0.0531759	5	1	3	1.9
Vehicle	V13	27.51	1.336	0.0485642	7	2	4	2.21429
Vehicle	V14	28	1.345	0.0480357	4	4	10	5.75
Vehicle	V15	28.484	1.127	0.0395661	4	1	3	2.125
Vehicle	V16	28.549	1.118	0.0391607	2	0	1.5	1.25
Vehicle	V17	31.413	1.246	0.0396651	4	1	3	1.5
Vehicle	V18	27.566	1.431	0.0519118	3	1	3	2
Vehicle	V19	28.727	1.441	0.0501619	7	2	4	1.64286
Vehicle	V20	27.103	1.461	0.0539055	3	1	6	3
Vehicle	V21	28.635	1.443	0.0503929	7	2	4	2.07143
Vehicle	V22	24.697	1.388	0.0562012	3	1	3	2.16667
Vehicle	V23	28.784	1.571	0.0545789	6	2	4	2.41667
Vehicle	V24	25.718	1.673	0.0650517	8	1	10	2.5
Vehicle	V25	28.545	1.218	0.0426695	3	0	2	1.66667
Col003	C1	26.69	1.172	0.0439116	1	1	3	3	Yes
Col003	C2	28.944	1.321	0.0456399	5	1	3	1.8	Yes
Col003	C3	28.637	1.222	0.0426721	2	1	3	2.5	Yes
Col003	C4	24.957	0.959	0.0384261	3	1	4	2.75	Yes
Col003	C5	20.846	0.881	0.0422623	0	0	0	0	Yes
Col003	C6	27.084	1.257	0.0464112	1	0	0.5	0.5	Yes
Col003	C7	27.784	1.12	0.040311	5	1	3	2.1	Yes
Col003	C8	28.443	1.119	0.0393418	2	0	1	1
Col003	C9	30.904	1.306	0.0422599	19	6	3	1.89474
Col003	C10	29.354	1.05	0.0357703	0	0	0	0
Col003	C11	28.154	1.288	0.0457484	3	0	2.5	1.66667
Col003	C12	27.378	1.17	0.042735	4	0	2.5	1.375
Col003	C13	27.194	1.034	0.0380231	4	0	2.5	2.125
Col003	C14	28.999	1.151	0.039691	2	1	3	2
Col003	C15	27.368	1.096	0.0400468	1	0	2	2
Col003	C16	27.812	1.248	0.0448727	8	0	2	1
Col003	C17	27.883	1.219	0.0437184	5	2	3	2.1
Col003	C18	27.517	1.141	0.0414653	1	0	1	1
Col003	C19	29.28	1.511	0.0516052	10	4	4.5	2.55
Col003	C20	25.427	1.194	0.046958	2	0	1	0.75
Col003	C21	29.286	1.092	0.0372874	2	0	2	1.5
Col003	C22	27.817	1.287	0.0462667	2	0	2	2
Col003	C23	27.865	1.292	0.0463664	12	2	5	2.125
Col003	C24	22.985	0.843	0.0366761	2	0	2	1.5
Col003	C25	29.304	1.198	0.0408818	5	0	2.5	1.7

[truncated: 4 more sheets: Table S10, Table S11, Table S12, Table S13]
